# Supplementary material for: Modeling Drosophila gut microbe interactions reveals metabolic interconnectivity
Source: iScience. 2021 Oct 6;24(11):103216. doi: 10.1016/j.isci.2021.103216 (PMC8528732; doi:10.1016/j.isci.2021.103216)
Supplement: Data S1. Detail of the gapseq gap-filling procedure. For details of the procedure please refer to (Zimmermann et al., 2021), related to Table 1 [file mmc2.xlsx]

## Sheet: Overview
Sheet	Description
Biomass_Lactobacillus	Biomass reaction coefficients for all three Lactobacillus models
Biomass_Acetobacter	Biomass reaction coefficients for all three Acetobacter models
GapfillReactions-Lactobacillus_brevis_B6	Summary of reactions introduced by the gapfilling algorithm* by gapseq for the model “Lactobacillus_brevis_B6”
GapfillReactions-Lactobacillus_plantarum_A2	Summary of reactions introduced by the gapfilling algorithm* by gapseq for the model “Lactobacillus_plantarum_A2”
GapfillReactions-Lactobacillus_plantarum_B2	Summary of reactions introduced by the gapfilling algorithm* by gapseq for the model “Lactobacillus_plantarum_B2”
GapfillReactions-Acetobacter_indonesiensis_A4	Summary of reactions introduced by the gapfilling algorithm* by gapseq for the model “Acetobacter_indonesiensis_A4”
GapfillReactions-Acetobacter_indonesiensis_A5	Summary of reactions introduced by the gapfilling algorithm* by gapseq for the model “Acetobacter_indonesiensis_A5”
GapfillReactions-Acetobacter_pasteurianus_B5	Summary of reactions introduced by the gapfilling algorithm* by gapseq for the model “Acetobacter_pasteurianus_B5”
* the gapfilling algorithm of gapseq consists of four steps: (1) Biomass production; (2) Production of Individual biomass components; (3) Alternative energy sources; (4) Metabolic products. The GapfillReactions tables include this information in column “gapfill.step”. Please refer to the gapseq publication for details (). The column “seq.support” states the, if any, best blast hit (i.e. highest b…

## Sheet: Biomass_Lactobacillus
met.id	met.name	formula	scoeff
cpd00001[c0]	H2O-c0	H2O	-45.354
cpd00002[c0]	ATP-c0	C10H13N5O13P3	-41.2914
cpd00003[c0]	NAD-c0	C21H26N7O14P2	-0.00793966
cpd00006[c0]	NADP-c0	C21H25N7O17P3	-0.00793966
cpd00008[c0]	ADP-c0	C10H13N5O10P2	41.257
cpd00009[c0]	Phosphate-c0	HO4P	41.2491
cpd00010[c0]	CoA-c0	C21H32N7O16P3S	-0.00793966
cpd00012[c0]	PPi-c0	HO7P2	0.184884
cpd00015[c0]	FAD-c0	C27H30N9O15P2	-0.00793966
cpd00016[c0]	Pyridoxal-phosphate-c0	C8H8NO6P	-0.00793966
cpd00017[c0]	S-Adenosyl-L-methionine-c0	C15H23N6O5S	-0.00793966
cpd00023[c0]	L-Glutamate-c0	C5H8NO4	-0.261005
cpd00028[c0]	Heme-c0	C34H30FeN4O4	-0.00793966
cpd00030[c0]	Mn2+-c0	Mn	-0.00793966
cpd00033[c0]	Glycine-c0	C2H5NO2	-0.409331
cpd00034[c0]	Zn2+-c0	Zn	-0.00793966
cpd00035[c0]	L-Alanine-c0	C3H7NO2	-0.267561
cpd00038[c0]	GTP-c0	C10H13N5O14P3	-0.0424026
cpd00039[c0]	L-Lysine-c0	C6H15N2O2	-0.323695
cpd00041[c0]	L-Aspartate-c0	C4H6NO4	-0.148326
cpd00042[c0]	GSH-c0	C10H16N3O6S	-0.00793966
cpd00048[c0]	Sulfate-c0	O4S	-0.00793966
cpd00051[c0]	L-Arginine-c0	C6H15N4O2	-0.193398
cpd00052[c0]	CTP-c0	C9H13N3O14P3	-0.0261242
cpd00053[c0]	L-Glutamine-c0	C5H10N2O3	-0.261005
cpd00054[c0]	L-Serine-c0	C3H7NO3	-0.216753
cpd00056[c0]	TPP-c0	C12H17N4O7P2S	-0.00793966
cpd00058[c0]	Cu2+-c0	Cu	-0.00793966
cpd00060[c0]	L-Methionine-c0	C5H11NO2S	-0.113498
cpd00062[c0]	UTP-c0	C9H12N2O15P3	-0.0282247
cpd00063[c0]	Ca2+-c0	Ca	-0.00793966
cpd00065[c0]	L-Tryptophan-c0	C11H12N2O2	-0.0544956
cpd00066[c0]	L-Phenylalanine-c0	C9H11NO2	-0.176189
cpd00067[c0]	H+-c0	H	41.257
cpd00069[c0]	L-Tyrosine-c0	C9H11NO3	-0.11104
cpd00084[c0]	L-Cysteine-c0	C3H7NO2S	-0.056954
cpd00087[c0]	Tetrahydrofolate-c0	C19H21N7O6	-0.00793966
cpd00099[c0]	Cl-c0	Cl	-0.00793966
cpd00107[c0]	L-Leucine-c0	C6H13NO2	-0.34746
cpd00115[c0]	dATP-c0	C10H13N5O12P3	-0.00911904
cpd00118[c0]	Putrescine-c0	C4H14N2	-0.00793966
cpd00119[c0]	L-Histidine-c0	C6H9N3O2	-0.0819482
cpd00129[c0]	L-Proline-c0	C5H9NO2	-0.161028
cpd00132[c0]	L-Asparagine-c0	C4H8N2O3	-0.148326
cpd00149[c0]	Co2+-c0	Co	-0.00793966
cpd00156[c0]	L-Valine-c0	C5H11NO2	-0.307716
cpd00161[c0]	L-Threonine-c0	C4H9NO3	-0.186842
cpd00166[c0]	Calomide-c0	C72H100CoN18O17P	-0.00793966
cpd00201[c0]	10-Formyltetrahydrofolate-c0	C20H21N7O7	-0.00793966
cpd00205[c0]	K+-c0	K	-0.00793966
cpd00220[c0]	Riboflavin-c0	C17H19N4O6	-0.00793966
cpd00241[c0]	dGTP-c0	C10H13N5O13P3	-0.0177499
cpd00254[c0]	Mg-c0	Mg	-0.00793966
cpd00264[c0]	Spermidine-c0	C7H22N3	-0.00793966
cpd00322[c0]	L-Isoleucine-c0	C6H13NO2	-0.270429
cpd00345[c0]	5-Methyltetrahydrofolate-c0	C20H23N7O6	-0.00793966
cpd00356[c0]	dCTP-c0	C9H13N3O13P3	-0.0177499
cpd00357[c0]	TTP-c0	C10H14N2O14P3	-0.00911904
cpd00557[c0]	Siroheme-c0	C42H36FeN4O16	-0.00793966
cpd01997[c0]	Dimethylbenzimidazole-c0	C9H10N2	0.00793966
cpd02229[c0]	Bactoprenyl diphosphate-c0	C55H90O7P2	-0.00180606
cpd03422[c0]	Cobinamide-c0	C48H72CoN11O8	0.00793966
cpd10515[c0]	Fe2+-c0	Fe	-0.00793966
cpd10516[c0]	fe3-c0	Fe	-0.00793966
cpd11416[c0]	Biomass-c0		1
cpd11459[c0]	tcam-c0	C420H692N30O391P30	-0.00180606
cpd11493[c0]	ACP-c0	C11H21N2O7PRS	-0.00793966
cpd12370[c0]	apo-ACP-c0	HOR	0.00793966
cpd15352[c0]	2-Demethylmenaquinone 8-c0	C50H70O2	-0.00793966
cpd15500[c0]	Menaquinone 8-c0	C51H72O2	-0.00793966
cpd15533[c0]	phosphatidylethanolamine-dioctadecanoyl-c0	C41H82NO8P	-0.00858713
cpd15540[c0]	Phosphatidylglycerol-dioctadecanoyl-c0	C42H82O10P	-0.00858713
cpd15560[c0]	Ubiquinone-8-c0	C49H74O4	-0.00793966
cpd15665[c0]	Peptidoglycan-polymer-n-subunits-c0	C80H125N16O42R	-0.00180606
cpd15666[c0]	Peptidoglycan polymer (n-1 subunits)-c0	C40H63N8O21R	0.00722423
cpd15667[c0]	glycerol teichoic acid (n=45), linked, unsubstituted-c0	C191H359N10O259P46R	-0.00180606
cpd15668[c0]	glycerol teichoic acid (n=45), linked, D-ala substituted-c0	C326H584N55O304P46R	-0.00180606
cpd15669[c0]	glycerol teichoic acid (n=45), linked, glucose substituted-c0	C461H809N10O484P46R	-0.00180606
cpd15695[c0]	Diisoheptadecanoylphosphatidylethanolamine-c0	C39H78NO8P	-0.00858713
cpd15696[c0]	Dianteisoheptadecanoylphosphatidylethanolamine-c0	C39H78NO8P	-0.00858713
cpd15722[c0]	Diisoheptadecanoylphosphatidylglycerol-c0	C40H78O10P	-0.00858713
cpd15723[c0]	Dianteisoheptadecanoylphosphatidylglycerol-c0	C40H78O10P	-0.00858713
cpd15748[c0]	Stearoyllipoteichoic-acid-n24-linked-unsubstituted-c0	C123H240O135P24	-0.00180606
cpd15749[c0]	Isoheptadecanoyllipoteichoic-acid-n24-linked-unsubstituted-c0	C121H236O135P24	-0.00180606
cpd15750[c0]	Anteisoheptadecanoyllipoteichoic-acid-n24-linked-unsubstituted-c0	C121H236O135P24	-0.00180606
cpd15757[c0]	Stearoyllipoteichoic-acid-n24-linked-glucose-substituted-c0	C267H480O255P24	-0.00180606
cpd15758[c0]	Isoheptadecanoyllipoteichoic-acid-n24-linked-glucose-substituted-c0	C265H476O255P24	-0.00180606
cpd15759[c0]	Anteisoheptadecanoyllipoteichoic-acid-n24-linked-glucose-substituted-c0	C265H476O255P24	-0.00180606
cpd15766[c0]	Stearoyllipoteichoic-acid-n24-linked-N-acetyl-D-glucosamine-c0	C315H552N24O255P24	-0.00180606
cpd15767[c0]	Isoheptadecanoyllipoteichoic-acid-n24-linked-N-acetyl-D-glucosamine-c0	C313H548N24O255P24	-0.00180606
cpd15768[c0]	Anteisoheptadecanoyllipoteichoic-acid-n24-linked-N-acetyl-D-glucosamine-c0	C313H548N24O255P24	-0.00180606
cpd15775[c0]	Stearoyllipoteichoic-acid-n24-linked-D-alanine-substituted-c0	C195H360N24O159P24	-0.00180606
cpd15776[c0]	Isoheptadecanoyllipoteichoic-acid-n24-linked-D-alanine-substituted-c0	C193H356N24O159P24	-0.00180606
cpd15777[c0]	Anteisoheptadecanoyllipoteichoic-acid-n24-linked-D-alanine-substituted-c0	C193H356N24O159P24	-0.00180606
cpd15793[c0]	Stearoylcardiolipin-B-subtilis-c0	C81H156O17P2	-0.00858713
cpd15794[c0]	Isoheptadecanoylcardiolipin-B-subtilis-c0	C77H148O17P2	-0.00858713
cpd15795[c0]	Anteisoheptadecanoylcardiolipin-B-subtilis-c0	C77H148O17P2	-0.00858713
cpd17041[c0]	Protein biosynthesis-c0		-1
cpd17042[c0]	DNA replication-c0		-1
cpd17043[c0]	RNA transcription-c0		-1

## Sheet: Biomass_Acetobacter
met.id	met.name	formula	scoeff
cpd00001[c0]	H2O-c0	H2O	-35.5403
cpd00002[c0]	ATP-c0	C10H13N5O13P3	-40.1102
cpd00003[c0]	NAD-c0	C21H26N7O14P2	-0.00309647
cpd00006[c0]	NADP-c0	C21H25N7O17P3	-0.00309647
cpd00008[c0]	ADP-c0	C10H13N5O10P2	40
cpd00009[c0]	Phosphate-c0	HO4P	39.9969
cpd00010[c0]	CoA-c0	C21H32N7O16P3S	-0.00309647
cpd00012[c0]	PPi-c0	HO7P2	0.4846
cpd00015[c0]	FAD-c0	C27H30N9O15P2	-0.00309647
cpd00016[c0]	Pyridoxal phosphate-c0	C8H8NO6P	-0.00309647
cpd00017[c0]	S-Adenosyl-L-methionine-c0	C15H23N6O5S	-0.00309647
cpd00023[c0]	L-Glutamate-c0	C5H8NO4	-0.219088
cpd00028[c0]	Heme-c0	C34H30FeN4O4	-0.00309647
cpd00030[c0]	Mn2+-c0	Mn	-0.00309647
cpd00033[c0]	Glycine-c0	C2H5NO2	-0.50987
cpd00034[c0]	Zn2+-c0	Zn	-0.00309647
cpd00035[c0]	L-Alanine-c0	C3H7NO2	-0.427934
cpd00038[c0]	GTP-c0	C10H13N5O14P3	-0.135407
cpd00039[c0]	L-Lysine-c0	C6H15N2O2	-0.285438
cpd00041[c0]	L-Aspartate-c0	C4H6NO4	-0.200831
cpd00042[c0]	GSH-c0	C10H16N3O6S	-0.00309647
cpd00048[c0]	Sulfate-c0	O4S	-0.00309647
cpd00051[c0]	L-Arginine-c0	C6H15N4O2	-0.246697
cpd00052[c0]	CTP-c0	C9H13N3O14P3	-0.0841036
cpd00053[c0]	L-Glutamine-c0	C5H10N2O3	-0.219088
cpd00054[c0]	L-Serine-c0	C3H7NO3	-0.179456
cpd00056[c0]	TPP-c0	C12H17N4O7P2S	-0.00309647
cpd00058[c0]	Cu2+-c0	Cu	-0.00309647
cpd00060[c0]	L-Methionine-c0	C5H11NO2S	-0.127801
cpd00062[c0]	UTP-c0	C9H12N2O15P3	-0.0908319
cpd00063[c0]	Ca2-plus-c0	Ca	-0.00309647
cpd00065[c0]	L-Tryptophan-c0	C11H12N2O2	-0.0472019
cpd00066[c0]	L-Phenylalanine-c0	C9H11NO2	-0.154519
cpd00067[c0]	H+-c0	H	40
cpd00069[c0]	L-Tyrosine-c0	C9H11NO3	-0.120677
cpd00084[c0]	L-Cysteine-c0	C3H7NO2S	-0.0761465
cpd00087[c0]	Tetrahydrofolate-c0	C19H21N7O6	-0.00309647
cpd00099[c0]	Cl--c0	Cl	-0.00309647
cpd00107[c0]	L-Leucine-c0	C6H13NO2	-0.375389
cpd00115[c0]	dATP-c0	C10H13N5O12P3	-0.0157642
cpd00118[c0]	Putrescine-c0	C4H14N2	-0.00309647
cpd00119[c0]	L-Histidine-c0	C6H9N3O2	-0.0792636
cpd00129[c0]	L-Proline-c0	C5H9NO2	-0.184355
cpd00132[c0]	L-Asparagine-c0	C4H8N2O3	-0.200831
cpd00149[c0]	Co2+-c0	Co	-0.00309647
cpd00156[c0]	L-Valine-c0	C5H11NO2	-0.352233
cpd00161[c0]	L-Threonine-c0	C4H9NO3	-0.211073
cpd00166[c0]	Calomide-c0	C72H100CoN18O17P	-0.00309647
cpd00201[c0]	10-Formyltetrahydrofolate-c0	C20H21N7O7	-0.00309647
cpd00205[c0]	K+-c0	K	-0.00309647
cpd00220[c0]	Riboflavin-c0	C17H19N4O6	-0.00309647
cpd00241[c0]	dGTP-c0	C10H13N5O13P3	-0.0162769
cpd00254[c0]	Mg-c0	Mg	-0.00309647
cpd00264[c0]	Spermidine-c0	C7H22N3	-0.00309647
cpd00322[c0]	L-Isoleucine-c0	C6H13NO2	-0.241799
cpd00345[c0]	5-Methyltetrahydrofolate-c0	C20H23N7O6	-0.00309647
cpd00356[c0]	dCTP-c0	C9H13N3O13P3	-0.0162769
cpd00357[c0]	TTP-c0	C10H14N2O14P3	-0.0157642
cpd00557[c0]	Siroheme-c0	C42H36FeN4O16	-0.00309647
cpd01997[c0]	Dimethylbenzimidazole-c0	C9H10N2	0.00309647
cpd02229[c0]	Bactoprenyl diphosphate-c0	C55H90O7P2	-0.0250106
cpd03422[c0]	Cobinamide-c0	C48H72CoN11O8	0.00309647
cpd10515[c0]	Fe2+-c0	Fe	-0.00309647
cpd10516[c0]	fe3-c0	Fe	-0.00309647
cpd11416[c0]	Biomass-c0		1
cpd11493[c0]	ACP-c0	C11H21N2O7PRS	-0.00309647
cpd12370[c0]	apo-ACP-c0	HOR	0.00309647
cpd15352[c0]	2-Demethylmenaquinone 8-c0	C50H70O2	-0.00309647
cpd15432[c0]	core-oligosaccharide-lipid-A-c0	C176H303N2O100P4	-0.0250106
cpd15500[c0]	Menaquinone 8-c0	C51H72O2	-0.00309647
cpd15533[c0]	phosphatidylethanolamine dioctadecanoyl-c0	C41H82NO8P	-0.010648
cpd15540[c0]	Phosphatidylglycerol-dioctadecanoyl-c0	C42H82O10P	-0.010648
cpd15560[c0]	Ubiquinone-8-c0	C49H74O4	-0.00309647
cpd15665[c0]	Peptidoglycan-polymer-n-subunits-c0	C80H125N16O42R	-0.0250106
cpd15666[c0]	Peptidoglycan polymer (n-1 subunits)-c0	C40H63N8O21R	0.0250106
cpd15695[c0]	Diisoheptadecanoylphosphatidylethanolamine-c0	C39H78NO8P	-0.010648
cpd15696[c0]	Dianteisoheptadecanoylphosphatidylethanolamine-c0	C39H78NO8P	-0.010648
cpd15722[c0]	Diisoheptadecanoylphosphatidylglycerol-c0	C40H78O10P	-0.010648
cpd15723[c0]	Dianteisoheptadecanoylphosphatidylglycerol-c0	C40H78O10P	-0.010648
cpd15793[c0]	Stearoylcardiolipin-B-subtilis-c0	C81H156O17P2	-0.010648
cpd15794[c0]	Isoheptadecanoylcardiolipin-B-subtilis-c0	C77H148O17P2	-0.010648
cpd15795[c0]	Anteisoheptadecanoylcardiolipin-B-subtilis-c0	C77H148O17P2	-0.010648
cpd17041[c0]	Protein biosynthesis-c0		-1
cpd17042[c0]	DNA replication-c0		-1
cpd17043[c0]	RNA transcription-c0		-1

## Sheet: GapfillReactions-Lactobacillus_
rxn.id	rxn.name	flux	ec	rxn.equation_ids	rxn.equation_names	gapfill.step	seq.support
rxn00029_c0	5-aminolevulinate hydro-lyase (adding 5-aminolevulinate and cyclizing; porphobilinogen-forming)	0.0266667		(2) cpd00338[c0] --> (2) cpd00001[c0] + (1) cpd00067[c0] + (1) cpd00689[c0]	(2) 5-Aminolevulinate-c0 --> (2) H2O-c0 + (1) H+-c0 + (1) Porphobilinogen-c0	1
rxn00060_c0	porphobilinogen:(4-[2-carboxyethyl]-3-[carboxymethyl]pyrrol-2-yl)methyltransferase (hydrolysing)	0.00666667		(1) cpd00001[c0] + (4) cpd00689[c0] --> (4) cpd00013[c0] + (1) cpd00755[c0]	(1) H2O-c0 + (4) Porphobilinogen-c0 --> (4) NH3-c0 + (1) Hydroxymethylbilane-c0	1
rxn00440_c0	ATP:thiamine diphosphotransferase	0.00333333	2.7.6.2	(1) cpd00002[c0] + (1) cpd00305[c0] --> (1) cpd00067[c0] + (1) cpd00056[c0] + (1) cpd00018[c0]	(1) ATP-c0 + (1) Thiamin-c0 --> (1) H+-c0 + (1) TPP-c0 + (1) AMP-c0	1	134
rxn00470_c0	L-ornithine carboxy-lyase (putrescine-forming)	0.00666667	4.1.1.17	(1) cpd00067[c0] + (1) cpd00064[c0] --> (1) cpd00011[c0] + (1) cpd00118[c0]	(1) H+-c0 + (1) Ornithine-c0 --> (1) CO2-c0 + (1) Putrescine-c0	1	71.2
rxn00599_c0	succinyl-CoA:glycine C-succinyltransferase (decarboxylating)	0.0533333		(1) cpd00067[c0] + (1) cpd00033[c0] + (1) cpd00078[c0] --> (1) cpd00011[c0] + (1) cpd00010[c0] + (1) cpd00338[c0]	(1) H+-c0 + (1) Glycine-c0 + (1) Succinyl-CoA-c0 --> (1) CO2-c0 + (1) CoA-c0 + (1) 5-Aminolevulinate-c0	1
rxn00966_c0	chorismate pyruvate-lyase (4-hydroxybenzoate-forming)	-0.00333333		(1) cpd00020[c0] + (1) cpd00136[c0] <==> (1) cpd00216[c0]	(1) Pyruvate-c0 + (1) 4-Hydroxybenzoate-c0 <==> (1) Chorismate-c0	1
rxn01258_c0	chorismate hydroxymutase	0.00666667		(1) cpd00216[c0] <==> (1) cpd00658[c0]	(1) Chorismate-c0 <==> (1) Isochorismate-c0	1
rxn02200_c0	2-amino-4-hydroxy-6-hydroxymethyl-7,8-dihydropteridine:4-aminobenzoate 2-amino-4-hydroxydihydropteridine-6-methenyltransferase	0	2.5.1.15	(1) cpd00443[c0] + (1) cpd00954[c0] --> (1) cpd00001[c0] + (1) cpd00683[c0]	(1) ABEE-c0 + (1) 6-hydroxymethyl dihydropterin-c0 --> (1) H2O-c0 + (1) Dihydropteroate-c0	1	154
rxn02264_c0	Hydroxymethylbilane hydro-lyase(cyclizing)	0.00666667	4.2.1.75	(1) cpd00755[c0] <==> (1) cpd00001[c0] + (1) cpd00774[c0]	(1) Hydroxymethylbilane-c0 <==> (1) H2O-c0 + (1) UroporphyrinogenIII-c0	1	26.2
rxn02287_c0	S-adenosyl-L-methionine:uroporphyrin-III C-methyltransferase	0.00333333		(2) cpd00017[c0] + (1) cpd00774[c0] <==> (1) cpd00067[c0] + (2) cpd00019[c0] + (1) cpd01620[c0]	(2) S-Adenosyl-L-methionine-c0 + (1) UroporphyrinogenIII-c0 <==> (1) H+-c0 + (2) S-Adenosyl-homocysteine-c0 + (1) Precorrin 2-c0	1
rxn02288_c0	Uroporphyrinogen-III carboxy-lyase	0.00333333		(4) cpd00067[c0] + (1) cpd00774[c0] --> (4) cpd00011[c0] + (1) cpd02083[c0]	(4) H+-c0 + (1) UroporphyrinogenIII-c0 --> (4) CO2-c0 + (1) CoproporphyrinogenIII-c0	1
rxn02303_c0	Coproporphyrinogen:oxygen oxidoreductase(decarboxylating)	0.00333333		(2) cpd00067[c0] + (1) cpd00007[c0] + (1) cpd02083[c0] --> (2) cpd00001[c0] + (2) cpd00011[c0] + (1) cpd00791[c0]	(2) H+-c0 + (1) O2-c0 + (1) CoproporphyrinogenIII-c0 --> (2) H2O-c0 + (2) CO2-c0 + (1) ProtoporphyrinogenIX-c0	1
rxn02831_c0	O-Succinylbenzoate:CoA ligase (AMP-forming)	0.00666667	6.2.1.26	(1) cpd00002[c0] + (1) cpd00010[c0] + (1) cpd01772[c0] --> (1) cpd00012[c0] + (1) cpd00067[c0] + (1) cpd00018[c0] + (1) cpd02021[c0]	(1) ATP-c0 + (1) CoA-c0 + (1) Succinylbenzoate-c0 --> (1) PPi-c0 + (1) H+-c0 + (1) AMP-c0 + (1) Succinylbenzoyl-CoA-c0	1	94.4
rxn02832_c0	(1R,6R)-6-hydroxy-2-succinylcyclohexa-2,4-diene-1-carboxylate hydrolyase (2-succinylbenzoate-forming)	-0.00666667		(1) cpd00001[c0] + (1) cpd01772[c0] <==> (1) cpd03451[c0]	(1) H2O-c0 + (1) Succinylbenzoate-c0 <==> (1) SHCHC-c0	1
rxn02897_c0	Nicotinate-nucleotide:dimethylbenzimidazole phospho-D-ribosyltransferase	0.00333333		(1) cpd00873[c0] + (1) cpd01997[c0] <==> (1) cpd00067[c0] + (1) cpd00218[c0] + (1) cpd02904[c0]	(1) Nicotinate ribonucleotide-c0 + (1) Dimethylbenzimidazole-c0 <==> (1) H+-c0 + (1) Niacin-c0 + (1) alpha-Ribazole 5'-phosphate-c0	1
rxn02898_c0	O-Succinylbenzoyl-CoA 1,4-dihydroxy-2-naphthoate-lyase	0.00666667		(1) cpd02021[c0] --> (1) cpd00010[c0] + (1) cpd02295[c0]	(1) Succinylbenzoyl-CoA-c0 --> (1) CoA-c0 + (1) 1-4-Dihydroxy-2-naphthoate-c0	1
rxn03150_c0	R04594	0.00333333	3.1.3.73	(1) cpd00001[c0] + (1) cpd02904[c0] --> (1) cpd00009[c0] + (1) cpd03423[c0]	(1) H2O-c0 + (1) alpha-Ribazole 5'-phosphate-c0 --> (1) Phosphate-c0 + (1) alpha-Ribazole-c0	1	76.6
rxn03393_c0	3-octaprenyl-4-hydroxybenzoate carboxy-lyase	0.00333333	4.1.1.98	(1) cpd00067[c0] + (1) cpd03443[c0] --> (1) cpd00011[c0] + (1) cpd03444[c0]	(1) H+-c0 + (1) 3-Octaprenyl-4-hydroxybenzoate-c0 --> (1) CO2-c0 + (1) 2-Octaprenylphenol-c0	1	129
rxn03395_c0	S-adenosyl-L-methionine:3-(all-trans-octaprenyl)benzene-1,2-diol 2-O-methyltransferase	0.00333333	2.1.1.222	(1) cpd00017[c0] + (1) cpd03445[c0] <==> (1) cpd00067[c0] + (1) cpd00019[c0] + (1) cpd03446[c0]	(1) S-Adenosyl-L-methionine-c0 + (1) 2-Octaprenyl-6-hydroxyphenol-c0 <==> (1) H+-c0 + (1) S-Adenosyl-homocysteine-c0 + (1) 2-Octaprenyl-6-methoxyphenol-c0	1	54.7
rxn03537_c0	R05222	0.00333333		(1) cpd00038[c0] + (1) cpd03919[c0] <==> (1) cpd00012[c0] + (1) cpd03920[c0]	(1) GTP-c0 + (1) Adenosyl cobinamide phosphate-c0 <==> (1) PPi-c0 + (1) Adenosylcobinamide-GDP-c0	1
rxn03538_c0	R05223	0.00333333		(1) cpd03423[c0] + (1) cpd03920[c0] <==> (1) cpd00067[c0] + (1) cpd00126[c0] + (1) cpd00166[c0]	(1) alpha-Ribazole-c0 + (1) Adenosylcobinamide-GDP-c0 <==> (1) H+-c0 + (1) GMP-c0 + (1) Calomide-c0	1
rxn03893_c0	all-trans-octaprenyl-diphosphate:4-hydroxybenzoate 3-octaprenyltransferase	0.00333333		(1) cpd00136[c0] + (1) cpd02557[c0] --> (1) cpd00012[c0] + (1) cpd00067[c0] + (1) cpd03443[c0]	(1) 4-Hydroxybenzoate-c0 + (1) Farnesylfarnesylgeraniol-c0 --> (1) PPi-c0 + (1) H+-c0 + (1) 3-Octaprenyl-4-hydroxybenzoate-c0	1
rxn04413_c0	R06558	0.00333333		(1) cpd00038[c0] + (1) cpd03918[c0] --> (1) cpd00067[c0] + (1) cpd00031[c0] + (1) cpd03919[c0]	(1) GTP-c0 + (1) Adenosyl cobinamide-c0 --> (1) H+-c0 + (1) GDP-c0 + (1) Adenosyl cobinamide phosphate-c0	1
rxn05029_c0	ATP:cobinamide Cobeta-adenosyltransferase	0.00333333	2.5.1.17	(1) cpd00002[c0] + (1) cpd03422[c0] <==> (1) cpd00421[c0] + (1) cpd03918[c0]	(1) ATP-c0 + (1) Cobinamide-c0 <==> (1) Triphosphate-c0 + (1) Adenosyl cobinamide-c0	1	200
rxn05144_c0	Pyridoxal 5-phosphate synthase	0.00333333	4.3.3.6	(1) cpd00053[c0] + (1) cpd00102[c0] + (1) cpd00171[c0] --> (3) cpd00001[c0] + (1) cpd00009[c0] + (1) cpd00067[c0] + (1) cpd00023[c0] + (1) cpd00016[c0]	(1) L-Glutamine-c0 + (1) Glyceraldehyde3-phosphate-c0 + (1) D-Ribulose5-phosphate-c0 --> (3) H2O-c0 + (1) Phosphate-c0 + (1) H+-c0 + (1) L-Glutamate-c0 + (1) Pyridoxal-phosphate-c0	1	0
rxn05199_c0	Uridine permease	0.01		(1) cpd00067[e0] + (1) cpd00249[e0] <==> (1) cpd00067[c0] + (1) cpd00249[c0]	(1) H+-e0 + (1) Uridine <==> (1) H+-c0 + (1) Uridine-c0	1
rxn05275_c0	b-ketoacyl synthetase (Iso-C17:0)	0.0349073		(17) cpd00067[c0] + (12) cpd00005[c0] + (6) cpd00070[c0] + (1) cpd01882[c0] --> (5) cpd00001[c0] + (6) cpd00011[c0] + (12) cpd00006[c0] + (7) cpd00010[c0] + (1) cpd11431[c0]	(17) H+-c0 + (12) NADPH-c0 + (6) Malonyl-CoA-c0 + (1) Isovaleryl-CoA-c0 --> (5) H2O-c0 + (6) CO2-c0 + (12) NADP-c0 + (7) CoA-c0 + (1) fa11-c0	1
rxn05276_c0	b-ketoacyl synthetase (Anteiso-C17:0)	0.0349073		(17) cpd00067[c0] + (12) cpd00005[c0] + (6) cpd00070[c0] + (1) cpd00760[c0] --> (5) cpd00001[c0] + (6) cpd00011[c0] + (12) cpd00006[c0] + (7) cpd00010[c0] + (1) cpd11433[c0]	(17) H+-c0 + (12) NADPH-c0 + (6) Malonyl-CoA-c0 + (1) 2-Methylbutyryl-CoA-c0 --> (5) H2O-c0 + (6) CO2-c0 + (12) NADP-c0 + (7) CoA-c0 + (1) fa12-c0	1
rxn05308_c0	Pantothenate reversible transport via proton symport	0.00666667		(1) cpd00067[e0] + (1) cpd00644[e0] <==> (1) cpd00067[c0] + (1) cpd00644[c0]	(1) H+-e0 + (1) Pantothenate <==> (1) H+-c0 + (1) PAN-c0	1	79.3
rxn08233_c0	Chloride/proton antiport	0.00166667		(1) cpd00067[c0] + (2) cpd00099[e0] <==> (1) cpd00067[e0] + (2) cpd00099[c0]	(1) H+-c0 + (2) Cl- <==> (1) H+-e0 + (2) Cl-c0	1	93.2
rxn08333_c0	1,4-dihydroxy-2-naphthoate octaprenyltransferase	0.00666667	2.5.1.74	(1) cpd02295[c0] + (1) cpd02557[c0] --> (1) cpd00012[c0] + (1) cpd00011[c0] + (1) cpd15353[c0]	(1) 1-4-Dihydroxy-2-naphthoate-c0 + (1) Farnesylfarnesylgeraniol-c0 --> (1) PPi-c0 + (1) CO2-c0 + (1) 2-Demethylmenaquinol 8-c0	1	90.5
rxn08353_c0	5-demethylubiquinone-8 methyltransferase	0.00333333	2.1.1.64	(1) cpd00017[c0] + (1) cpd15360[c0] <==> (1) cpd00067[c0] + (1) cpd00019[c0] + (1) cpd15561[c0]	(1) S-Adenosyl-L-methionine-c0 + (1) 2-Octaprenyl-3-methyl-5-hydroxy-6-methoxy-1,4-benzoquinol-c0 <==> (1) H+-c0 + (1) S-Adenosyl-homocysteine-c0 + (1) Ubiquinol-8-c0	1	54.7
rxn08551_c0	glycerol-3-phosphate acyltransferase (C18:0)	0.0174536	2.3.1.15	(1) cpd00080[c0] + (1) cpd15268[c0] --> (1) cpd11493[c0] + (1) cpd15329[c0]	(1) Glycerol-3-phosphate-c0 + (1) Octadecanoyl-ACP-c0 --> (1) ACP-c0 + (1) 1-octadecanoyl-sn-glycerol 3-phosphate-c0	1	71.6
rxn09037_c0	(2E,6E)-farnesyl-diphosphate:isopentenyl-diphosphate farnesyltranstransferase (adding 5 isopentenyl units)	0.01	2.5.1.90	(5) cpd00113[c0] + (1) cpd00350[c0] --> (5) cpd00012[c0] + (5) cpd00067[c0] + (1) cpd02557[c0]	(5) Isopentenyldiphosphate-c0 + (1) Farnesyldiphosphate-c0 --> (5) PPi-c0 + (5) H+-c0 + (1) Farnesylfarnesylgeraniol-c0	1	120
rxn09039_c0	2-OCTAPRENYL-METHOXY-BENZOQ-METH-RXN.c	0.00333333	2.1.1.201	(1) cpd00017[c0] + (1) cpd15359[c0] --> (1) cpd00067[c0] + (1) cpd00019[c0] + (1) cpd15361[c0]	(1) S-Adenosyl-L-methionine-c0 + (1) 2-Octaprenyl-6-methoxy-1,4-benzoquinol-c0 --> (1) H+-c0 + (1) S-Adenosyl-homocysteine-c0 + (1) 2-Octaprenyl3-methyl-6-methoxy- 1,4-benzoquinol-c0	1	189
rxn09040_c0	2-Octaprenyl-3-methyl-6-methoxy-1,4-benzoquinol hydroxylase	0.00333333		(0.5) cpd00007[c0] + (1) cpd15361[c0] --> (1) cpd15360[c0]	(0.5) O2-c0 + (1) 2-Octaprenyl3-methyl-6-methoxy- 1,4-benzoquinol-c0 --> (1) 2-Octaprenyl-3-methyl-5-hydroxy-6-methoxy-1,4-benzoquinol-c0	1
rxn09042_c0	2-octaprenyl-6-methoxyphenol hydroxylase	0.00333333		(0.5) cpd00007[c0] + (1) cpd03446[c0] --> (1) cpd15359[c0]	(0.5) O2-c0 + (1) 2-Octaprenyl-6-methoxyphenol-c0 --> (1) 2-Octaprenyl-6-methoxy-1,4-benzoquinol-c0	1
rxn09067_c0	Phosphatidate phosphatase (periplasmic, n-C18:0)	0.00303297		(1) cpd00001[c0] + (1) cpd15526[c0] --> (1) cpd00009[c0] + (1) cpd00067[c0] + (1) cpd15311[c0]	(1) H2O-c0 + (1) 1,2-dioctadecanoyl-sn-glycerol 3-phosphate-c0 --> (1) Phosphate-c0 + (1) H+-c0 + (1) 1,2-Diacyl-sn-glycerol dioctadecanoyl-c0	1
rxn09106_c0	phosphatidylglycerol phosphate phosphatase (periplasm, n-C18:0)	0.0108155	3.1.3.27	(1) cpd00001[c0] + (1) cpd15547[c0] --> (1) cpd00009[c0] + (1) cpd00067[c0] + (1) cpd15540[c0]	(1) H2O-c0 + (1) Phosphatidylglycerophosphate dioctadecanoyl-c0 --> (1) Phosphate-c0 + (1) H+-c0 + (1) Phosphatidylglycerol-dioctadecanoyl-c0	1	39.7
rxn09113_c0	Phosphatidylglycerol synthase (n-C18:0)	0.0108155	2.7.8.5	(1) cpd00080[c0] + (1) cpd15421[c0] --> (1) cpd00046[c0] + (1) cpd15547[c0]	(1) Glycerol-3-phosphate-c0 + (1) CDP-1,2-dioctadecanoylglycerol-c0 --> (1) CMP-c0 + (1) Phosphatidylglycerophosphate dioctadecanoyl-c0	1	184
rxn09202_c0	Phosphatidylserine decarboxylase (n-C18:0)	0.00360516		(2) cpd00067[c0] + (1) cpd15557[c0] --> (1) cpd00011[c0] + (1) cpd15533[c0]	(2) H+-c0 + (1) phosphatidylserine dioctadecanoyl-c0 --> (1) CO2-c0 + (1) phosphatidylethanolamine-dioctadecanoyl-c0	1
rxn09210_c0	Phosphatidylserine syntase (n-C18:0)	0.00360516		(1) cpd00054[c0] + (1) cpd15421[c0] --> (2) cpd00067[c0] + (1) cpd00046[c0] + (1) cpd15557[c0]	(1) L-Serine-c0 + (1) CDP-1,2-dioctadecanoylglycerol-c0 --> (2) H+-c0 + (1) CMP-c0 + (1) phosphatidylserine dioctadecanoyl-c0	1
rxn10191_c0	D-alanine-poly(phosphoribitol) ligase	0.000758243		(45) cpd00002[c0] + (45) cpd00117[c0] + (1) cpd15661[c0] --> (45) cpd00012[c0] + (90) cpd00067[c0] + (45) cpd00018[c0] + (1) cpd15663[c0]	(45) ATP-c0 + (45) D-Alanine-c0 + (1) Prenol-45n teichoic acid-c0 --> (45) PPi-c0 + (90) H+-c0 + (45) AMP-c0 + (1) Prenol-45n teichoic acid-alanine substituted-c0	1
rxn10192_c0	CDP-glycerol:poly(glycerophosphate) glycerophosphotransferase	0.00227473	2.7.8.12	(45) cpd00402[c0] + (1) cpd02967[c0] <==> (45) cpd00067[c0] + (45) cpd00046[c0] + (1) cpd15661[c0]	(45) CDPglycerol-c0 + (1) N-Acetyl-beta-D-mannosaminyl-1,4-N-acetyl-D- glucosaminyldiphosphoundecaprenol-c0 <==> (45) H+-c0 + (45) CMP-c0 + (1) Prenol-45n teichoic acid-c0	1	184
rxn10193_c0	Poly(glycerol-phosphate) alpha-glucosyltransferase	0.000758243	2.4.1.52	(45) cpd00026[c0] + (1) cpd15661[c0] <==> (45) cpd00014[c0] + (1) cpd15662[c0]	(45) UDP-glucose-c0 + (1) Prenol-45n teichoic acid-c0 <==> (45) UDP-c0 + (1) Prenol-45n teichoic acid-glucose substituted-c0	1	105
rxn10197_c0	TECA4S	0.000758243		(1) cpd00001[c0] + (30) cpd00026[c0] + (30) cpd00175[c0] <==> (30) cpd00067[c0] + (30) cpd00014[c0] + (30) cpd00091[c0] + (1) cpd11459[c0]	(1) H2O-c0 + (30) UDP-glucose-c0 + (30) UDP-N-acetyl-D-galactosamine-c0 <==> (30) H+-c0 + (30) UDP-c0 + (30) UMP-c0 + (1) tcam-c0	1
rxn10199_c0	Peptidoglycan subunit synthesis	0.000758243		(1) cpd03495[c0] + (1) cpd15666[c0] <==> (1) cpd02229[c0] + (1) cpd15665[c0]	(1) Undecaprenyl-diphospho-N-acetylmuramoyl--N-acetylglucosamine-L-ala-D-glu-meso-2-6-diaminopimeloyl-D-ala-D-ala-c0 + (1) Peptidoglycan polymer (n-1 subunits)-c0 <==> (1) Bactoprenyl diphosphate-c0 + (1) Peptidoglycan-polymer-n-subunits-c0	1
rxn10205_c0	isoheptadecanoyl-glycerol-3-phosphate O-acyltransferase	0.0174536	2.3.1.15	(1) cpd00080[c0] + (1) cpd11432[c0] --> (1) cpd00010[c0] + (1) cpd15671[c0]	(1) Glycerol-3-phosphate-c0 + (1) fa11coa-c0 --> (1) CoA-c0 + (1) 1-isoheptadecanoyl-sn-glycerol 3-phosphate-c0	1	71.6
rxn10206_c0	anteisoheptadecanoyl-glycerol-3-phosphate O-acyltransferase	0.0174536	2.3.1.15	(1) cpd00080[c0] + (1) cpd11434[c0] --> (1) cpd00010[c0] + (1) cpd15672[c0]	(1) Glycerol-3-phosphate-c0 + (1) fa12coa-c0 --> (1) CoA-c0 + (1) 1-anteisoheptadecanoyl-sn-glycerol 3-phosphate-c0	1	71.6
rxn10226_c0	isoheptadecanoyl-CDPdiacylglycerol-serine O-phosphatidyltransferase	0.00360516		(1) cpd00054[c0] + (1) cpd15683[c0] --> (2) cpd00067[c0] + (1) cpd00046[c0] + (1) cpd15689[c0]	(1) L-Serine-c0 + (1) CDP-1,2-diisoheptadecanoylglycerol-c0 --> (2) H+-c0 + (1) CMP-c0 + (1) Diisoheptadecanoylphosphatidylserine-c0	1
rxn10227_c0	anteisoheptadecanoyl-CDPdiacylglycerol-serine O-phosphatidyltransferase	0.00360516		(1) cpd00054[c0] + (1) cpd15684[c0] --> (2) cpd00067[c0] + (1) cpd00046[c0] + (1) cpd15690[c0]	(1) L-Serine-c0 + (1) CDP-1,2-dianteisoheptadecanoylglycerol-c0 --> (2) H+-c0 + (1) CMP-c0 + (1) Dianteisoheptadecanoylphosphatidylserine-c0	1
rxn10232_c0	isoheptadecanoyl-phosphatidylserine decarboxylase	0.00360516		(2) cpd00067[c0] + (1) cpd15689[c0] <==> (1) cpd00011[c0] + (1) cpd15695[c0]	(2) H+-c0 + (1) Diisoheptadecanoylphosphatidylserine-c0 <==> (1) CO2-c0 + (1) Diisoheptadecanoylphosphatidylethanolamine-c0	1
rxn10233_c0	anteisoheptadecanoyl-phosphatidylserine decarboxylase	0.00360516		(2) cpd00067[c0] + (1) cpd15690[c0] <==> (1) cpd00011[c0] + (1) cpd15696[c0]	(2) H+-c0 + (1) Dianteisoheptadecanoylphosphatidylserine-c0 <==> (1) CO2-c0 + (1) Dianteisoheptadecanoylphosphatidylethanolamine-c0	1
rxn10238_c0	isoheptadecanoyl-phosphatidic acid phosphatase	0.00303297		(1) cpd00001[c0] + (1) cpd15677[c0] --> (1) cpd00009[c0] + (1) cpd00067[c0] + (1) cpd15701[c0]	(1) H2O-c0 + (1) 1,2-diisoheptadecanoyl-sn-glycerol 3-phosphate-c0 --> (1) Phosphate-c0 + (1) H+-c0 + (1) 1,2-Diisoheptadecanoyl-sn-glycerol-c0	1
rxn10239_c0	anteisoheptadecanoyl-phosphatidic acid phosphatase	0.00303297		(1) cpd00001[c0] + (1) cpd15678[c0] --> (1) cpd00009[c0] + (1) cpd00067[c0] + (1) cpd15702[c0]	(1) H2O-c0 + (1) 1,2-dianteisoheptadecanoyl-sn-glycerol 3-phosphate-c0 --> (1) Phosphate-c0 + (1) H+-c0 + (1) 1,2-Dianteisoheptadecanoyl-sn-glycerol-c0	1
rxn10259_c0	isoheptadecanoyl-CDPdiacylglycerol:sn-glycerol-3-phosphate 3-phosphatidyltransferase	0.0108155	2.7.8.5	(1) cpd00080[c0] + (1) cpd15683[c0] <==> (1) cpd00046[c0] + (1) cpd15716[c0]	(1) Glycerol-3-phosphate-c0 + (1) CDP-1,2-diisoheptadecanoylglycerol-c0 <==> (1) CMP-c0 + (1) Diisoheptadecanoylphosphatidylglycerophosphate-c0	1	184
rxn10260_c0	anteisoheptadecanoyl-CDPdiacylglycerol:sn-glycerol-3-phosphate 3-phosphatidyltransferase	0.0108155	2.7.8.5	(1) cpd00080[c0] + (1) cpd15684[c0] <==> (1) cpd00046[c0] + (1) cpd15717[c0]	(1) Glycerol-3-phosphate-c0 + (1) CDP-1,2-dianteisoheptadecanoylglycerol-c0 <==> (1) CMP-c0 + (1) Dianteisoheptadecanoylphosphatidylglycerophosphate-c0	1	184
rxn10265_c0	isoheptadecanoyl-Phosphatidylglycerophosphate phosphohydrolase	0.0108155	3.1.3.27	(1) cpd00001[c0] + (1) cpd15716[c0] --> (1) cpd00009[c0] + (1) cpd00067[c0] + (1) cpd15722[c0]	(1) H2O-c0 + (1) Diisoheptadecanoylphosphatidylglycerophosphate-c0 --> (1) Phosphate-c0 + (1) H+-c0 + (1) Diisoheptadecanoylphosphatidylglycerol-c0	1	39.7
rxn10266_c0	anteisoheptadecanoyl-Phosphatidylglycerophosphate phosphohydrolase	0.0108155	3.1.3.27	(1) cpd00001[c0] + (1) cpd15717[c0] --> (1) cpd00009[c0] + (1) cpd00067[c0] + (1) cpd15723[c0]	(1) H2O-c0 + (1) Dianteisoheptadecanoylphosphatidylglycerophosphate-c0 --> (1) Phosphate-c0 + (1) H+-c0 + (1) Dianteisoheptadecanoylphosphatidylglycerol-c0	1	39.7
rxn10273_c0	stearoyl-UDP-glucosyltransferase (diglucosyl)	0.00303297		(1) cpd00026[c0] + (1) cpd15739[c0] <==> (1) cpd00014[c0] + (1) cpd15730[c0]	(1) UDP-glucose-c0 + (1) Monoglucosyl-1,2 distearoylglycerol-c0 <==> (1) UDP-c0 + (1) Diglucosyl-1,2 distearoylglycerol-c0	1
rxn10274_c0	isoheptadecanoyl-UDP-glucosyltransferase (diglucosyl)	0.00303297		(1) cpd00026[c0] + (1) cpd15740[c0] <==> (1) cpd00014[c0] + (1) cpd15731[c0]	(1) UDP-glucose-c0 + (1) Monoglucosyl-1,2 diisoheptadecanoylglycerol-c0 <==> (1) UDP-c0 + (1) Diglucosyl-1,2 diisoheptadecanoylglycerol-c0	1
rxn10275_c0	anteisoheptadecanoyl-UDP-glucosyltransferase (diglucosyl)	0.00303297		(1) cpd00026[c0] + (1) cpd15741[c0] <==> (1) cpd00014[c0] + (1) cpd15732[c0]	(1) UDP-glucose-c0 + (1) Monoglucosyl-1,2 dianteisoheptadecanoylglycerol-c0 <==> (1) UDP-c0 + (1) Diglucosyl-1,2 dianteisoheptadecanoylglycerol-c0	1
rxn10282_c0	stearoyl-UDP-glucosyltransferase (monoglucosyl)	0.00303297		(1) cpd00026[c0] + (1) cpd15311[c0] <==> (1) cpd00014[c0] + (1) cpd15739[c0]	(1) UDP-glucose-c0 + (1) 1,2-Diacyl-sn-glycerol dioctadecanoyl-c0 <==> (1) UDP-c0 + (1) Monoglucosyl-1,2 distearoylglycerol-c0	1
rxn10283_c0	isoheptadecanoyl-UDP-glucosyltransferase (monoglucosyl)	0.00303297		(1) cpd00026[c0] + (1) cpd15701[c0] <==> (1) cpd00014[c0] + (1) cpd15740[c0]	(1) UDP-glucose-c0 + (1) 1,2-Diisoheptadecanoyl-sn-glycerol-c0 <==> (1) UDP-c0 + (1) Monoglucosyl-1,2 diisoheptadecanoylglycerol-c0	1
rxn10284_c0	anteisoheptadecanoyl-UDP-glucosyltransferase (monoglucosyl)	0.00303297		(1) cpd00026[c0] + (1) cpd15702[c0] <==> (1) cpd00014[c0] + (1) cpd15741[c0]	(1) UDP-glucose-c0 + (1) 1,2-Dianteisoheptadecanoyl-sn-glycerol-c0 <==> (1) UDP-c0 + (1) Monoglucosyl-1,2 dianteisoheptadecanoylglycerol-c0	1
rxn10291_c0	stearoyl-lipoteichoic acid synthesis (n=24), linked, unsubstituted	0.00303297	2.7.8.12	(24) cpd00402[c0] + (1) cpd15730[c0] <==> (24) cpd00067[c0] + (24) cpd00046[c0] + (1) cpd15748[c0]	(24) CDPglycerol-c0 + (1) Diglucosyl-1,2 distearoylglycerol-c0 <==> (24) H+-c0 + (24) CMP-c0 + (1) Stearoyllipoteichoic-acid-n24-linked-unsubstituted-c0	1	184
rxn10292_c0	isoheptadecanoyl-lipoteichoic acid synthesis (n=24), linked, unsubstituted	0.00303297	2.7.8.12	(24) cpd00402[c0] + (1) cpd15731[c0] <==> (24) cpd00067[c0] + (24) cpd00046[c0] + (1) cpd15749[c0]	(24) CDPglycerol-c0 + (1) Diglucosyl-1,2 diisoheptadecanoylglycerol-c0 <==> (24) H+-c0 + (24) CMP-c0 + (1) Isoheptadecanoyllipoteichoic-acid-n24-linked-unsubstituted-c0	1	184
rxn10293_c0	anteisoheptadecanoyl-lipoteichoic acid synthesis (n=24), linked, unsubstituted	0.00303297	2.7.8.12	(24) cpd00402[c0] + (1) cpd15732[c0] <==> (24) cpd00067[c0] + (24) cpd00046[c0] + (1) cpd15750[c0]	(24) CDPglycerol-c0 + (1) Diglucosyl-1,2 dianteisoheptadecanoylglycerol-c0 <==> (24) H+-c0 + (24) CMP-c0 + (1) Anteisoheptadecanoyllipoteichoic-acid-n24-linked-unsubstituted-c0	1	184
rxn10300_c0	stearoyl-lipoteichoic acid synthesis (n=24), linked, glucose substituted	0.000758243	2.4.1.52	(24) cpd00026[c0] + (1) cpd15748[c0] <==> (24) cpd00014[c0] + (1) cpd15757[c0]	(24) UDP-glucose-c0 + (1) Stearoyllipoteichoic-acid-n24-linked-unsubstituted-c0 <==> (24) UDP-c0 + (1) Stearoyllipoteichoic-acid-n24-linked-glucose-substituted-c0	1	105
rxn10301_c0	isoheptadecanoyl-lipoteichoic acid synthesis (n=24), linked, glucose substituted	0.000758243	2.4.1.52	(24) cpd00026[c0] + (1) cpd15749[c0] <==> (24) cpd00014[c0] + (1) cpd15758[c0]	(24) UDP-glucose-c0 + (1) Isoheptadecanoyllipoteichoic-acid-n24-linked-unsubstituted-c0 <==> (24) UDP-c0 + (1) Isoheptadecanoyllipoteichoic-acid-n24-linked-glucose-substituted-c0	1	105
rxn10302_c0	anteisoheptadecanoyl-lipoteichoic acid synthesis (n=24), linked, glucose substituted	0.000758243	2.4.1.52	(24) cpd00026[c0] + (1) cpd15750[c0] <==> (24) cpd00014[c0] + (1) cpd15759[c0]	(24) UDP-glucose-c0 + (1) Anteisoheptadecanoyllipoteichoic-acid-n24-linked-unsubstituted-c0 <==> (24) UDP-c0 + (1) Anteisoheptadecanoyllipoteichoic-acid-n24-linked-glucose-substituted-c0	1	105
rxn10309_c0	stearoyl-lipoteichoic acid synthesis (n=24), linked, N-acetylglucosamine substituted	0.000758243		(24) cpd00037[c0] + (1) cpd15748[c0] <==> (24) cpd00014[c0] + (1) cpd15766[c0]	(24) UDP-N-acetylglucosamine-c0 + (1) Stearoyllipoteichoic-acid-n24-linked-unsubstituted-c0 <==> (24) UDP-c0 + (1) Stearoyllipoteichoic-acid-n24-linked-N-acetyl-D-glucosamine-c0	1
rxn10310_c0	isoheptadecanoyl-lipoteichoic acid synthesis (n=24), linked, N-acetylglucosamine substituted	0.000758243		(24) cpd00037[c0] + (1) cpd15749[c0] <==> (24) cpd00014[c0] + (1) cpd15767[c0]	(24) UDP-N-acetylglucosamine-c0 + (1) Isoheptadecanoyllipoteichoic-acid-n24-linked-unsubstituted-c0 <==> (24) UDP-c0 + (1) Isoheptadecanoyllipoteichoic-acid-n24-linked-N-acetyl-D-glucosamine-c0	1
rxn10311_c0	anteisoheptadecanoyl-lipoteichoic acid synthesis (n=24), linked, N-acetylglucosamine substituted	0.000758243		(24) cpd00037[c0] + (1) cpd15750[c0] <==> (24) cpd00014[c0] + (1) cpd15768[c0]	(24) UDP-N-acetylglucosamine-c0 + (1) Anteisoheptadecanoyllipoteichoic-acid-n24-linked-unsubstituted-c0 <==> (24) UDP-c0 + (1) Anteisoheptadecanoyllipoteichoic-acid-n24-linked-N-acetyl-D-glucosamine-c0	1
rxn10318_c0	stearoyl-lipoteichoic acid synthesis (n=24), unlinked, D-alanine substituted	0.000758243		(24) cpd00002[c0] + (24) cpd00117[c0] + (1) cpd15748[c0] --> (24) cpd00012[c0] + (48) cpd00067[c0] + (24) cpd00018[c0] + (1) cpd15775[c0]	(24) ATP-c0 + (24) D-Alanine-c0 + (1) Stearoyllipoteichoic-acid-n24-linked-unsubstituted-c0 --> (24) PPi-c0 + (48) H+-c0 + (24) AMP-c0 + (1) Stearoyllipoteichoic-acid-n24-linked-D-alanine-substituted-c0	1
rxn10319_c0	isoheptadecanoyl-lipoteichoic acid synthesis (n=24), unlinked, D-alanine substituted	0.000758243		(24) cpd00002[c0] + (24) cpd00117[c0] + (1) cpd15749[c0] --> (24) cpd00012[c0] + (48) cpd00067[c0] + (24) cpd00018[c0] + (1) cpd15776[c0]	(24) ATP-c0 + (24) D-Alanine-c0 + (1) Isoheptadecanoyllipoteichoic-acid-n24-linked-unsubstituted-c0 --> (24) PPi-c0 + (48) H+-c0 + (24) AMP-c0 + (1) Isoheptadecanoyllipoteichoic-acid-n24-linked-D-alanine-substituted-c0	1
rxn10320_c0	anteisoheptadecanoyl-lipoteichoic acid synthesis (n=24), unlinked, D-alanine substituted	0.000758243		(24) cpd00002[c0] + (24) cpd00117[c0] + (1) cpd15750[c0] --> (24) cpd00012[c0] + (48) cpd00067[c0] + (24) cpd00018[c0] + (1) cpd15777[c0]	(24) ATP-c0 + (24) D-Alanine-c0 + (1) Anteisoheptadecanoyllipoteichoic-acid-n24-linked-unsubstituted-c0 --> (24) PPi-c0 + (48) H+-c0 + (24) AMP-c0 + (1) Anteisoheptadecanoyllipoteichoic-acid-n24-linked-D-alanine-substituted-c0	1
rxn10336_c0	stearoyl-cardiolipin synthase	0.00360516		(2) cpd15540[c0] <==> (1) cpd00100[c0] + (1) cpd15793[c0]	(2) Phosphatidylglycerol-dioctadecanoyl-c0 <==> (1) Glycerol-c0 + (1) Stearoylcardiolipin-B-subtilis-c0	1
rxn10337_c0	isoheptadecanoyl-cardiolipin synthase	0.00360516		(2) cpd15722[c0] <==> (1) cpd00100[c0] + (1) cpd15794[c0]	(2) Diisoheptadecanoylphosphatidylglycerol-c0 <==> (1) Glycerol-c0 + (1) Isoheptadecanoylcardiolipin-B-subtilis-c0	1
rxn10338_c0	anteisoheptadecanoyl-cardiolipin synthase	0.00360516		(2) cpd15723[c0] <==> (1) cpd00100[c0] + (1) cpd15795[c0]	(2) Dianteisoheptadecanoylphosphatidylglycerol-c0 <==> (1) Glycerol-c0 + (1) Anteisoheptadecanoylcardiolipin-B-subtilis-c0	1
rxn10484_c0	diaminopimelate dehydrogenase	0.000758243		(2) cpd00067[c0] + (1) cpd00005[c0] + (1) cpd00013[c0] + (1) cpd02465[c0] <==> (1) cpd00006[c0] + (1) cpd00516[c0]	(2) H+-c0 + (1) NADPH-c0 + (1) NH3-c0 + (1) tetrahydrodipicolinate-c0 <==> (1) NADP-c0 + (1) meso-2,6-Diaminopimelate-c0	1
rxn10785_c0	(2E,6E)-farnesyl-diphosphate:isopentenyl-diphosphate farnesyltranstransferase (adding 7 isopentenyl units)	0.000758243	2.5.1.91	(7) cpd00113[c0] + (1) cpd00350[c0] --> (7) cpd00012[c0] + (7) cpd00067[c0] + (1) cpd02746[c0]	(7) Isopentenyldiphosphate-c0 + (1) Farnesyldiphosphate-c0 --> (7) PPi-c0 + (7) H+-c0 + (1) all trans Decaprenyl diphosphate-c0	1	134
rxn10954_c0	Fatty acid biosynthesis (n-C18:0)	0.0349073		(23) cpd00067[c0] + (16) cpd00005[c0] + (1) cpd11488[c0] + (7) cpd11492[c0] --> (8) cpd00001[c0] + (7) cpd00011[c0] + (16) cpd00006[c0] + (7) cpd11493[c0] + (1) cpd15268[c0]	(23) H+-c0 + (16) NADPH-c0 + (1) Acetoacetyl-ACP-c0 + (7) Malonyl-acyl-carrierprotein--c0 --> (8) H2O-c0 + (7) CO2-c0 + (16) NADP-c0 + (7) ACP-c0 + (1) Octadecanoyl-ACP-c0	1
rxn12221_c0	sirohydrochlorin ferrochelatase	0.00333333		(1) cpd10515[c0] + (1) cpd03426[c0] <==> (2) cpd00067[c0] + (1) cpd00557[c0]	(1) Fe2+-c0 + (1) Sirohydrochlorin-c0 <==> (2) H+-c0 + (1) Siroheme-c0	1
rxn12225_c0	2-octaprenylphenol hydroxylase	0.00166667		(1) cpd00007[c0] + (2) cpd03444[c0] --> (2) cpd03445[c0]	(1) O2-c0 + (2) 2-Octaprenylphenol-c0 --> (2) 2-Octaprenyl-6-hydroxyphenol-c0	1
rxn12806_c0	Nicotinic acid transport via proton symport (periplasm)	0.00666667		(1) cpd00067[e0] + (1) cpd00218[e0] <==> (1) cpd00067[c0] + (1) cpd00218[c0]	(1) H+-e0 + (1) Nicotinic acid <==> (1) H+-c0 + (1) Niacin-c0	1
rxn13395_c0	sirohydrochlorin dehydrogenase	0.00333333		(1) cpd00006[c0] + (1) cpd01620[c0] <==> (2) cpd00067[c0] + (1) cpd00005[c0] + (1) cpd03426[c0]	(1) NADP-c0 + (1) Precorrin 2-c0 <==> (2) H+-c0 + (1) NADPH-c0 + (1) Sirohydrochlorin-c0	1
rxn13893_c0	protoporphyrinogen oxidase anaerobic	0.00333333		(3) cpd15500[c0] + (1) cpd00791[c0] <==> (1) cpd01476[c0] + (3) cpd15499[c0]	(3) Menaquinone 8-c0 + (1) ProtoporphyrinogenIX-c0 <==> (1) Protoporphyrin-c0 + (3) Menaquinol 8-c0	1
rxn15947_c0	carboxyspermidine:NADP+ oxidoreductase	0.00333333		(1) cpd00067[c0] + (1) cpd00005[c0] + (1) cpd00346[c0] + (1) cpd00118[c0] <==> (1) cpd00001[c0] + (1) cpd00006[c0] + (1) cpd19442[c0]	(1) H+-c0 + (1) NADPH-c0 + (1) L-Aspartate4-semialdehyde-c0 + (1) Putrescine-c0 <==> (1) H2O-c0 + (1) NADP-c0 + (1) Carboxyspermidine-c0	1
rxn15949_c0	carboxyspermidine carboxy-lyase (spermidine-forming)	0.00333333	4.1.1	(1) cpd00067[c0] + (1) cpd19442[c0] --> (1) cpd00011[c0] + (1) cpd00264[c0]	(1) H+-c0 + (1) Carboxyspermidine-c0 --> (1) CO2-c0 + (1) Spermidine-c0	1	186
rxn00102_c0	carbonate hydro-lyase (carbon-dioxide-forming)	-0.0240979	4.2.1.1	(1) cpd00067[c0] + (1) cpd00242[c0] <==> (1) cpd00001[c0] + (1) cpd00011[c0]	(1) H+-c0 + (1) H2CO3-c0 <==> (1) H2O-c0 + (1) CO2-c0	2	111
rxn00248_c0	(S)-malate:NAD+ oxidoreductase	0.0610265	1.1.1.37	(1) cpd00003[c0] + (1) cpd00130[c0] <==> (1) cpd00067[c0] + (1) cpd00004[c0] + (1) cpd00032[c0]	(1) NAD-c0 + (1) L-Malate-c0 <==> (1) H+-c0 + (1) NADH-c0 + (1) Oxaloacetate-c0	2	188
rxn12197_c0	gluconolactonase	0	3.1.1.17	(1) cpd00001[c0] + (1) cpd00170[c0] --> (1) cpd00222[c0] + (1) cpd00067[e0]	(1) H2O-c0 + (1) Gluconolactone-c0 --> (1) GLCN-c0 + (1) H+-e0	2	200
rxn00856_c0	putrescine:2-oxoglutarate aminotransferase	0	2.6.1.82	(1) cpd00024[c0] + (1) cpd00118[c0] --> (1) cpd00023[c0] + (1) cpd00434[c0]	(1) 2-Oxoglutarate-c0 + (1) Putrescine-c0 --> (1) L-Glutamate-c0 + (1) 4-Aminobutanal-c0	3	200
rxn05579_c0	Glycine betaine transport via proton symport, reversible	0		(1) cpd00540[e0] + (1) cpd00067[e0] <==> (1) cpd00067[c0] + (1) cpd00540[c0]	(1) BET-e0 + (1) H+-e0 <==> (1) H+-c0 + (1) BET-c0	3	194
rxn01391_c0	L-arabinitol:NAD+ 4-oxidoreductase (L-xylulose-forming)	0	1.1.1.12	(1) cpd00003[c0] + (1) cpd00417[c0] <==> (1) cpd00067[c0] + (1) cpd00004[c0] + (1) cpd00261[c0]	(1) NAD-c0 + (1) L-Lyxitol-c0 <==> (1) H+-c0 + (1) NADH-c0 + (1) L-Lyxulose-c0	3	139
rxn01204_c0	4-aminobutanoate:2-oxoglutarate aminotransferase	0	2.6.1.19	(1) cpd00024[c0] + (1) cpd00281[c0] <==> (1) cpd00023[c0] + (1) cpd00199[c0]	(1) 2-Oxoglutarate-c0 + (1) GABA-c0 <==> (1) L-Glutamate-c0 + (1) 4-Oxobutanoate-c0	3	273
rxn08126_c0	Amylomaltase (maltotriose)	0	2.4.1.25	(1) cpd00179[c0] + (1) cpd01262[c0] <==> (1) cpd00027[c0] + (1) cpd01399[c0]	(1) Maltose-c0 + (1) Amylotriose-c0 <==> (1) D-Glucose-c0 + (1) Maltotetraose-c0	3	147
rxn08127_c0	Amylomaltase (maltotetraose)	0	2.4.1.25	(1) cpd00179[c0] + (1) cpd01399[c0] <==> (1) cpd00027[c0] + (1) cpd15495[c0]	(1) Maltose-c0 + (1) Maltotetraose-c0 <==> (1) D-Glucose-c0 + (1) Maltopentaose-c0	3	147
rxn08128_c0	Amylomaltase (maltopentaose)	0	2.4.1.25	(1) cpd00179[c0] + (1) cpd15495[c0] <==> (1) cpd00027[c0] + (1) cpd01329[c0]	(1) Maltose-c0 + (1) Maltopentaose-c0 <==> (1) D-Glucose-c0 + (1) Maltohexaose-c0	3	147
rxn08129_c0	Amylomaltase (maltohexaose)	0	2.4.1.25	(1) cpd00179[c0] + (1) cpd01329[c0] <==> (1) cpd00027[c0] + (1) cpd15494[c0]	(1) Maltose-c0 + (1) Maltohexaose-c0 <==> (1) D-Glucose-c0 + (1) Maltoheptaose-c0	3	147
rxn09944_c0	propanal:NAD+ oxidoreductase (CoA-acylating)	0	1.2.1.87	(1) cpd00003[c0] + (1) cpd00010[c0] + (1) cpd00371[c0] <==> (1) cpd00067[c0] + (1) cpd00004[c0] + (1) cpd00086[c0]	(1) NAD-c0 + (1) CoA-c0 + (1) Propanal-c0 <==> (1) H+-c0 + (1) NADH-c0 + (1) Propionyl-CoA-c0	3	118
rxn02112_c0	(R,R)-Butane-2,3-diol:NAD+ oxidoreductase	0	1.1.1.4	(1) cpd00003[c0] + (1) cpd01947[c0] <==> (1) cpd00067[c0] + (1) cpd00004[c0] + (1) cpd00361[c0]	(1) NAD-c0 + (1) BDOH-c0 <==> (1) H+-c0 + (1) NADH-c0 + (1) ACTN-c0	3	151
rxn05612_c0	TRANS-RXNAVI-26524.ce.brachyexp.MELIBIOSE_MELIBIOSE	0		(1) cpd00067[e0] + (1) cpd03198[e0] <==> (1) cpd00067[c0] + (1) cpd03198[c0]	(1) H+-e0 + (1) Melibiose-e0-e0 <==> (1) H+-c0 + (1) Melibiose-c0	3	154
rxn10857_c0	cytidine transport in via sodium symport	0		(1) cpd00971[e0] + (1) cpd00367[e0] <==> (1) cpd00367[c0] + (1) cpd00971[c0]	(1) Na+-e0 + (1) Cytidine-e0-e0 <==> (1) Cytidine-c0 + (1) Na+-c0	3	141
rxn13392_c0	putrescine transport in via proton antiport, irreversible	0		(1) cpd00067[c0] + (1) cpd00118[e0] <==> (1) cpd00118[c0] + (1) cpd00067[e0]	(1) H+-c0 + (1) Putrescine-e0 <==> (1) Putrescine-c0 + (1) H+-e0	4	102
rxn00931_c0	L-Proline:NADP+ 5-oxidoreductase	0	1.5.1.2	(1) cpd00006[c0] + (1) cpd00129[c0] <==> (2) cpd00067[c0] + (1) cpd00005[c0] + (1) cpd02431[c0]	(1) NADP-c0 + (1) L-Proline-c0 <==> (2) H+-c0 + (1) NADPH-c0 + (1) 1-Pyrroline-5-carboxylate-c0	4	168
rxn01961_c0	Xanthosine 5'-phosphate phosphohydrolase	0	3.1.3.5	(1) cpd00001[c0] + (1) cpd00497[c0] --> (1) cpd00009[c0] + (1) cpd01217[c0]	(1) H2O-c0 + (1) XMP-c0 --> (1) Phosphate-c0 + (1) Xanthosine-c0	4	125
rxn09681_c0	D-fructose transport in via proton symport	0		(1) cpd00067[e0] + (1) cpd00082[e0] <==> (1) cpd00067[c0] + (1) cpd00082[c0]	(1) H+-e0 + (1) D-Fructose-e0 <==> (1) H+-c0 + (1) D-Fructose-c0	4	160
rxn00130_c0	AMP aminohydrolase	0	3.5.4.17	(1) cpd00001[c0] + (1) cpd00067[c0] + (1) cpd00018[c0] --> (1) cpd00013[c0] + (1) cpd00114[c0]	(1) H2O-c0 + (1) H+-c0 + (1) AMP-c0 --> (1) NH3-c0 + (1) IMP-c0	4	160
rxn33927_c0	myo-Inositol Synthesis	0	3.1.3.25	(1) cpd00001[c0] + (1) cpd00079[c0] --> (1) cpd00009[c0] + (1) cpd00121[c0]	(1) H2O-c0 + (1) D-glucose-6-phosphate-c0 --> (1) Phosphate-c0 + (1) L-Inositol-c0	4	159
rxn00363_c0	Cytidine-5'-monophosphate phosphohydrolase	0	3.1.3.5	(1) cpd00001[c0] + (1) cpd00046[c0] --> (1) cpd00009[c0] + (1) cpd00367[c0]	(1) H2O-c0 + (1) CMP-c0 --> (1) Phosphate-c0 + (1) Cytidine-c0	4	125

## Sheet: GapfillReactions-Lactobacillu-1
rxn.id	rxn.name	flux	ec	rxn.equation_ids	rxn.equation_names	gapfill.step	seq.support
rxn00029_c0	5-aminolevulinate hydro-lyase (adding 5-aminolevulinate and cyclizing; porphobilinogen-forming)	0.0266667		(2) cpd00338[c0] --> (2) cpd00001[c0] + (1) cpd00067[c0] + (1) cpd00689[c0]	(2) 5-Aminolevulinate-c0 --> (2) H2O-c0 + (1) H+-c0 + (1) Porphobilinogen-c0	1
rxn00060_c0	porphobilinogen:(4-[2-carboxyethyl]-3-[carboxymethyl]pyrrol-2-yl)methyltransferase (hydrolysing)	0.00666667		(1) cpd00001[c0] + (4) cpd00689[c0] --> (4) cpd00013[c0] + (1) cpd00755[c0]	(1) H2O-c0 + (4) Porphobilinogen-c0 --> (4) NH3-c0 + (1) Hydroxymethylbilane-c0	1
rxn00440_c0	ATP:thiamine diphosphotransferase	0.00333333	2.7.6.2	(1) cpd00002[c0] + (1) cpd00305[c0] --> (1) cpd00067[c0] + (1) cpd00056[c0] + (1) cpd00018[c0]	(1) ATP-c0 + (1) Thiamin-c0 --> (1) H+-c0 + (1) TPP-c0 + (1) AMP-c0	1	134
rxn00470_c0	L-ornithine carboxy-lyase (putrescine-forming)	0.00666667	4.1.1.17	(1) cpd00067[c0] + (1) cpd00064[c0] --> (1) cpd00011[c0] + (1) cpd00118[c0]	(1) H+-c0 + (1) Ornithine-c0 --> (1) CO2-c0 + (1) Putrescine-c0	1	71.2
rxn00599_c0	succinyl-CoA:glycine C-succinyltransferase (decarboxylating)	0.0533333		(1) cpd00067[c0] + (1) cpd00033[c0] + (1) cpd00078[c0] --> (1) cpd00011[c0] + (1) cpd00010[c0] + (1) cpd00338[c0]	(1) H+-c0 + (1) Glycine-c0 + (1) Succinyl-CoA-c0 --> (1) CO2-c0 + (1) CoA-c0 + (1) 5-Aminolevulinate-c0	1
rxn00966_c0	chorismate pyruvate-lyase (4-hydroxybenzoate-forming)	-0.00333333		(1) cpd00020[c0] + (1) cpd00136[c0] <==> (1) cpd00216[c0]	(1) Pyruvate-c0 + (1) 4-Hydroxybenzoate-c0 <==> (1) Chorismate-c0	1
rxn01258_c0	chorismate hydroxymutase	0.00666667		(1) cpd00216[c0] <==> (1) cpd00658[c0]	(1) Chorismate-c0 <==> (1) Isochorismate-c0	1
rxn02200_c0	2-amino-4-hydroxy-6-hydroxymethyl-7,8-dihydropteridine:4-aminobenzoate 2-amino-4-hydroxydihydropteridine-6-methenyltransferase	0	2.5.1.15	(1) cpd00443[c0] + (1) cpd00954[c0] --> (1) cpd00001[c0] + (1) cpd00683[c0]	(1) ABEE-c0 + (1) 6-hydroxymethyl dihydropterin-c0 --> (1) H2O-c0 + (1) Dihydropteroate-c0	1	154
rxn02264_c0	Hydroxymethylbilane hydro-lyase(cyclizing)	0.00666667	4.2.1.75	(1) cpd00755[c0] <==> (1) cpd00001[c0] + (1) cpd00774[c0]	(1) Hydroxymethylbilane-c0 <==> (1) H2O-c0 + (1) UroporphyrinogenIII-c0	1	26.2
rxn02287_c0	S-adenosyl-L-methionine:uroporphyrin-III C-methyltransferase	0.00333333		(2) cpd00017[c0] + (1) cpd00774[c0] <==> (1) cpd00067[c0] + (2) cpd00019[c0] + (1) cpd01620[c0]	(2) S-Adenosyl-L-methionine-c0 + (1) UroporphyrinogenIII-c0 <==> (1) H+-c0 + (2) S-Adenosyl-homocysteine-c0 + (1) Precorrin 2-c0	1
rxn02288_c0	Uroporphyrinogen-III carboxy-lyase	0.00333333		(4) cpd00067[c0] + (1) cpd00774[c0] --> (4) cpd00011[c0] + (1) cpd02083[c0]	(4) H+-c0 + (1) UroporphyrinogenIII-c0 --> (4) CO2-c0 + (1) CoproporphyrinogenIII-c0	1
rxn02303_c0	Coproporphyrinogen:oxygen oxidoreductase(decarboxylating)	0.00333333		(2) cpd00067[c0] + (1) cpd00007[c0] + (1) cpd02083[c0] --> (2) cpd00001[c0] + (2) cpd00011[c0] + (1) cpd00791[c0]	(2) H+-c0 + (1) O2-c0 + (1) CoproporphyrinogenIII-c0 --> (2) H2O-c0 + (2) CO2-c0 + (1) ProtoporphyrinogenIX-c0	1
rxn02831_c0	O-Succinylbenzoate:CoA ligase (AMP-forming)	0.00666667	6.2.1.26	(1) cpd00002[c0] + (1) cpd00010[c0] + (1) cpd01772[c0] --> (1) cpd00012[c0] + (1) cpd00067[c0] + (1) cpd00018[c0] + (1) cpd02021[c0]	(1) ATP-c0 + (1) CoA-c0 + (1) Succinylbenzoate-c0 --> (1) PPi-c0 + (1) H+-c0 + (1) AMP-c0 + (1) Succinylbenzoyl-CoA-c0	1	94.4
rxn02832_c0	(1R,6R)-6-hydroxy-2-succinylcyclohexa-2,4-diene-1-carboxylate hydrolyase (2-succinylbenzoate-forming)	-0.00666667		(1) cpd00001[c0] + (1) cpd01772[c0] <==> (1) cpd03451[c0]	(1) H2O-c0 + (1) Succinylbenzoate-c0 <==> (1) SHCHC-c0	1
rxn02897_c0	Nicotinate-nucleotide:dimethylbenzimidazole phospho-D-ribosyltransferase	0.00333333		(1) cpd00873[c0] + (1) cpd01997[c0] <==> (1) cpd00067[c0] + (1) cpd00218[c0] + (1) cpd02904[c0]	(1) Nicotinate ribonucleotide-c0 + (1) Dimethylbenzimidazole-c0 <==> (1) H+-c0 + (1) Niacin-c0 + (1) alpha-Ribazole 5'-phosphate-c0	1
rxn02898_c0	O-Succinylbenzoyl-CoA 1,4-dihydroxy-2-naphthoate-lyase	0.00666667		(1) cpd02021[c0] --> (1) cpd00010[c0] + (1) cpd02295[c0]	(1) Succinylbenzoyl-CoA-c0 --> (1) CoA-c0 + (1) 1-4-Dihydroxy-2-naphthoate-c0	1
rxn03150_c0	R04594	0.00333333	3.1.3.73	(1) cpd00001[c0] + (1) cpd02904[c0] --> (1) cpd00009[c0] + (1) cpd03423[c0]	(1) H2O-c0 + (1) alpha-Ribazole 5'-phosphate-c0 --> (1) Phosphate-c0 + (1) alpha-Ribazole-c0	1	76.6
rxn03393_c0	3-octaprenyl-4-hydroxybenzoate carboxy-lyase	0.00333333	4.1.1.98	(1) cpd00067[c0] + (1) cpd03443[c0] --> (1) cpd00011[c0] + (1) cpd03444[c0]	(1) H+-c0 + (1) 3-Octaprenyl-4-hydroxybenzoate-c0 --> (1) CO2-c0 + (1) 2-Octaprenylphenol-c0	1	129
rxn03395_c0	S-adenosyl-L-methionine:3-(all-trans-octaprenyl)benzene-1,2-diol 2-O-methyltransferase	0.00333333	2.1.1.222	(1) cpd00017[c0] + (1) cpd03445[c0] <==> (1) cpd00067[c0] + (1) cpd00019[c0] + (1) cpd03446[c0]	(1) S-Adenosyl-L-methionine-c0 + (1) 2-Octaprenyl-6-hydroxyphenol-c0 <==> (1) H+-c0 + (1) S-Adenosyl-homocysteine-c0 + (1) 2-Octaprenyl-6-methoxyphenol-c0	1	54.7
rxn03537_c0	R05222	0.00333333		(1) cpd00038[c0] + (1) cpd03919[c0] <==> (1) cpd00012[c0] + (1) cpd03920[c0]	(1) GTP-c0 + (1) Adenosyl cobinamide phosphate-c0 <==> (1) PPi-c0 + (1) Adenosylcobinamide-GDP-c0	1
rxn03538_c0	R05223	0.00333333		(1) cpd03423[c0] + (1) cpd03920[c0] <==> (1) cpd00067[c0] + (1) cpd00126[c0] + (1) cpd00166[c0]	(1) alpha-Ribazole-c0 + (1) Adenosylcobinamide-GDP-c0 <==> (1) H+-c0 + (1) GMP-c0 + (1) Calomide-c0	1
rxn03893_c0	all-trans-octaprenyl-diphosphate:4-hydroxybenzoate 3-octaprenyltransferase	0.00333333		(1) cpd00136[c0] + (1) cpd02557[c0] --> (1) cpd00012[c0] + (1) cpd00067[c0] + (1) cpd03443[c0]	(1) 4-Hydroxybenzoate-c0 + (1) Farnesylfarnesylgeraniol-c0 --> (1) PPi-c0 + (1) H+-c0 + (1) 3-Octaprenyl-4-hydroxybenzoate-c0	1
rxn04413_c0	R06558	0.00333333		(1) cpd00038[c0] + (1) cpd03918[c0] --> (1) cpd00067[c0] + (1) cpd00031[c0] + (1) cpd03919[c0]	(1) GTP-c0 + (1) Adenosyl cobinamide-c0 --> (1) H+-c0 + (1) GDP-c0 + (1) Adenosyl cobinamide phosphate-c0	1
rxn05029_c0	ATP:cobinamide Cobeta-adenosyltransferase	0.00333333	2.5.1.17	(1) cpd00002[c0] + (1) cpd03422[c0] <==> (1) cpd00421[c0] + (1) cpd03918[c0]	(1) ATP-c0 + (1) Cobinamide-c0 <==> (1) Triphosphate-c0 + (1) Adenosyl cobinamide-c0	1	200
rxn05144_c0	Pyridoxal 5-phosphate synthase	0.00333333	4.3.3.6	(1) cpd00053[c0] + (1) cpd00102[c0] + (1) cpd00171[c0] --> (3) cpd00001[c0] + (1) cpd00009[c0] + (1) cpd00067[c0] + (1) cpd00023[c0] + (1) cpd00016[c0]	(1) L-Glutamine-c0 + (1) Glyceraldehyde3-phosphate-c0 + (1) D-Ribulose5-phosphate-c0 --> (3) H2O-c0 + (1) Phosphate-c0 + (1) H+-c0 + (1) L-Glutamate-c0 + (1) Pyridoxal-phosphate-c0	1	0
rxn05199_c0	Uridine permease	0.01		(1) cpd00067[e0] + (1) cpd00249[e0] <==> (1) cpd00067[c0] + (1) cpd00249[c0]	(1) H+-e0 + (1) Uridine <==> (1) H+-c0 + (1) Uridine-c0	1
rxn05275_c0	b-ketoacyl synthetase (Iso-C17:0)	0.0349073		(17) cpd00067[c0] + (12) cpd00005[c0] + (6) cpd00070[c0] + (1) cpd01882[c0] --> (5) cpd00001[c0] + (6) cpd00011[c0] + (12) cpd00006[c0] + (7) cpd00010[c0] + (1) cpd11431[c0]	(17) H+-c0 + (12) NADPH-c0 + (6) Malonyl-CoA-c0 + (1) Isovaleryl-CoA-c0 --> (5) H2O-c0 + (6) CO2-c0 + (12) NADP-c0 + (7) CoA-c0 + (1) fa11-c0	1
rxn05276_c0	b-ketoacyl synthetase (Anteiso-C17:0)	0.0349073		(17) cpd00067[c0] + (12) cpd00005[c0] + (6) cpd00070[c0] + (1) cpd00760[c0] --> (5) cpd00001[c0] + (6) cpd00011[c0] + (12) cpd00006[c0] + (7) cpd00010[c0] + (1) cpd11433[c0]	(17) H+-c0 + (12) NADPH-c0 + (6) Malonyl-CoA-c0 + (1) 2-Methylbutyryl-CoA-c0 --> (5) H2O-c0 + (6) CO2-c0 + (12) NADP-c0 + (7) CoA-c0 + (1) fa12-c0	1
rxn05308_c0	Pantothenate reversible transport via proton symport	0.00666667		(1) cpd00067[e0] + (1) cpd00644[e0] <==> (1) cpd00067[c0] + (1) cpd00644[c0]	(1) H+-e0 + (1) Pantothenate <==> (1) H+-c0 + (1) PAN-c0	1	79.3
rxn08233_c0	Chloride/proton antiport	0.00166667		(1) cpd00067[c0] + (2) cpd00099[e0] <==> (1) cpd00067[e0] + (2) cpd00099[c0]	(1) H+-c0 + (2) Cl- <==> (1) H+-e0 + (2) Cl-c0	1	93.2
rxn08333_c0	1,4-dihydroxy-2-naphthoate octaprenyltransferase	0.00666667	2.5.1.74	(1) cpd02295[c0] + (1) cpd02557[c0] --> (1) cpd00012[c0] + (1) cpd00011[c0] + (1) cpd15353[c0]	(1) 1-4-Dihydroxy-2-naphthoate-c0 + (1) Farnesylfarnesylgeraniol-c0 --> (1) PPi-c0 + (1) CO2-c0 + (1) 2-Demethylmenaquinol 8-c0	1	90.5
rxn08353_c0	5-demethylubiquinone-8 methyltransferase	0.00333333	2.1.1.64	(1) cpd00017[c0] + (1) cpd15360[c0] <==> (1) cpd00067[c0] + (1) cpd00019[c0] + (1) cpd15561[c0]	(1) S-Adenosyl-L-methionine-c0 + (1) 2-Octaprenyl-3-methyl-5-hydroxy-6-methoxy-1,4-benzoquinol-c0 <==> (1) H+-c0 + (1) S-Adenosyl-homocysteine-c0 + (1) Ubiquinol-8-c0	1	54.7
rxn08551_c0	glycerol-3-phosphate acyltransferase (C18:0)	0.0174536	2.3.1.15	(1) cpd00080[c0] + (1) cpd15268[c0] --> (1) cpd11493[c0] + (1) cpd15329[c0]	(1) Glycerol-3-phosphate-c0 + (1) Octadecanoyl-ACP-c0 --> (1) ACP-c0 + (1) 1-octadecanoyl-sn-glycerol 3-phosphate-c0	1	71.6
rxn09037_c0	(2E,6E)-farnesyl-diphosphate:isopentenyl-diphosphate farnesyltranstransferase (adding 5 isopentenyl units)	0.01	2.5.1.90	(5) cpd00113[c0] + (1) cpd00350[c0] --> (5) cpd00012[c0] + (5) cpd00067[c0] + (1) cpd02557[c0]	(5) Isopentenyldiphosphate-c0 + (1) Farnesyldiphosphate-c0 --> (5) PPi-c0 + (5) H+-c0 + (1) Farnesylfarnesylgeraniol-c0	1	120
rxn09039_c0	2-OCTAPRENYL-METHOXY-BENZOQ-METH-RXN.c	0.00333333	2.1.1.201	(1) cpd00017[c0] + (1) cpd15359[c0] --> (1) cpd00067[c0] + (1) cpd00019[c0] + (1) cpd15361[c0]	(1) S-Adenosyl-L-methionine-c0 + (1) 2-Octaprenyl-6-methoxy-1,4-benzoquinol-c0 --> (1) H+-c0 + (1) S-Adenosyl-homocysteine-c0 + (1) 2-Octaprenyl3-methyl-6-methoxy- 1,4-benzoquinol-c0	1	189
rxn09040_c0	2-Octaprenyl-3-methyl-6-methoxy-1,4-benzoquinol hydroxylase	0.00333333		(0.5) cpd00007[c0] + (1) cpd15361[c0] --> (1) cpd15360[c0]	(0.5) O2-c0 + (1) 2-Octaprenyl3-methyl-6-methoxy- 1,4-benzoquinol-c0 --> (1) 2-Octaprenyl-3-methyl-5-hydroxy-6-methoxy-1,4-benzoquinol-c0	1
rxn09042_c0	2-octaprenyl-6-methoxyphenol hydroxylase	0.00333333		(0.5) cpd00007[c0] + (1) cpd03446[c0] --> (1) cpd15359[c0]	(0.5) O2-c0 + (1) 2-Octaprenyl-6-methoxyphenol-c0 --> (1) 2-Octaprenyl-6-methoxy-1,4-benzoquinol-c0	1
rxn09067_c0	Phosphatidate phosphatase (periplasmic, n-C18:0)	0.00303297		(1) cpd00001[c0] + (1) cpd15526[c0] --> (1) cpd00009[c0] + (1) cpd00067[c0] + (1) cpd15311[c0]	(1) H2O-c0 + (1) 1,2-dioctadecanoyl-sn-glycerol 3-phosphate-c0 --> (1) Phosphate-c0 + (1) H+-c0 + (1) 1,2-Diacyl-sn-glycerol dioctadecanoyl-c0	1
rxn09106_c0	phosphatidylglycerol phosphate phosphatase (periplasm, n-C18:0)	0.0108155	3.1.3.27	(1) cpd00001[c0] + (1) cpd15547[c0] --> (1) cpd00009[c0] + (1) cpd00067[c0] + (1) cpd15540[c0]	(1) H2O-c0 + (1) Phosphatidylglycerophosphate dioctadecanoyl-c0 --> (1) Phosphate-c0 + (1) H+-c0 + (1) Phosphatidylglycerol-dioctadecanoyl-c0	1	39.7
rxn09113_c0	Phosphatidylglycerol synthase (n-C18:0)	0.0108155	2.7.8.5	(1) cpd00080[c0] + (1) cpd15421[c0] --> (1) cpd00046[c0] + (1) cpd15547[c0]	(1) Glycerol-3-phosphate-c0 + (1) CDP-1,2-dioctadecanoylglycerol-c0 --> (1) CMP-c0 + (1) Phosphatidylglycerophosphate dioctadecanoyl-c0	1	184
rxn09202_c0	Phosphatidylserine decarboxylase (n-C18:0)	0.00360516		(2) cpd00067[c0] + (1) cpd15557[c0] --> (1) cpd00011[c0] + (1) cpd15533[c0]	(2) H+-c0 + (1) phosphatidylserine dioctadecanoyl-c0 --> (1) CO2-c0 + (1) phosphatidylethanolamine-dioctadecanoyl-c0	1
rxn09210_c0	Phosphatidylserine syntase (n-C18:0)	0.00360516		(1) cpd00054[c0] + (1) cpd15421[c0] --> (2) cpd00067[c0] + (1) cpd00046[c0] + (1) cpd15557[c0]	(1) L-Serine-c0 + (1) CDP-1,2-dioctadecanoylglycerol-c0 --> (2) H+-c0 + (1) CMP-c0 + (1) phosphatidylserine dioctadecanoyl-c0	1
rxn10191_c0	D-alanine-poly(phosphoribitol) ligase	0.000758243		(45) cpd00002[c0] + (45) cpd00117[c0] + (1) cpd15661[c0] --> (45) cpd00012[c0] + (90) cpd00067[c0] + (45) cpd00018[c0] + (1) cpd15663[c0]	(45) ATP-c0 + (45) D-Alanine-c0 + (1) Prenol-45n teichoic acid-c0 --> (45) PPi-c0 + (90) H+-c0 + (45) AMP-c0 + (1) Prenol-45n teichoic acid-alanine substituted-c0	1
rxn10192_c0	CDP-glycerol:poly(glycerophosphate) glycerophosphotransferase	0.00227473	2.7.8.12	(45) cpd00402[c0] + (1) cpd02967[c0] <==> (45) cpd00067[c0] + (45) cpd00046[c0] + (1) cpd15661[c0]	(45) CDPglycerol-c0 + (1) N-Acetyl-beta-D-mannosaminyl-1,4-N-acetyl-D- glucosaminyldiphosphoundecaprenol-c0 <==> (45) H+-c0 + (45) CMP-c0 + (1) Prenol-45n teichoic acid-c0	1	184
rxn10193_c0	Poly(glycerol-phosphate) alpha-glucosyltransferase	0.000758243	2.4.1.52	(45) cpd00026[c0] + (1) cpd15661[c0] <==> (45) cpd00014[c0] + (1) cpd15662[c0]	(45) UDP-glucose-c0 + (1) Prenol-45n teichoic acid-c0 <==> (45) UDP-c0 + (1) Prenol-45n teichoic acid-glucose substituted-c0	1	105
rxn10197_c0	TECA4S	0.000758243		(1) cpd00001[c0] + (30) cpd00026[c0] + (30) cpd00175[c0] <==> (30) cpd00067[c0] + (30) cpd00014[c0] + (30) cpd00091[c0] + (1) cpd11459[c0]	(1) H2O-c0 + (30) UDP-glucose-c0 + (30) UDP-N-acetyl-D-galactosamine-c0 <==> (30) H+-c0 + (30) UDP-c0 + (30) UMP-c0 + (1) tcam-c0	1
rxn10199_c0	Peptidoglycan subunit synthesis	0.000758243		(1) cpd03495[c0] + (1) cpd15666[c0] <==> (1) cpd02229[c0] + (1) cpd15665[c0]	(1) Undecaprenyl-diphospho-N-acetylmuramoyl--N-acetylglucosamine-L-ala-D-glu-meso-2-6-diaminopimeloyl-D-ala-D-ala-c0 + (1) Peptidoglycan polymer (n-1 subunits)-c0 <==> (1) Bactoprenyl diphosphate-c0 + (1) Peptidoglycan-polymer-n-subunits-c0	1
rxn10205_c0	isoheptadecanoyl-glycerol-3-phosphate O-acyltransferase	0.0174536	2.3.1.15	(1) cpd00080[c0] + (1) cpd11432[c0] --> (1) cpd00010[c0] + (1) cpd15671[c0]	(1) Glycerol-3-phosphate-c0 + (1) fa11coa-c0 --> (1) CoA-c0 + (1) 1-isoheptadecanoyl-sn-glycerol 3-phosphate-c0	1	71.6
rxn10206_c0	anteisoheptadecanoyl-glycerol-3-phosphate O-acyltransferase	0.0174536	2.3.1.15	(1) cpd00080[c0] + (1) cpd11434[c0] --> (1) cpd00010[c0] + (1) cpd15672[c0]	(1) Glycerol-3-phosphate-c0 + (1) fa12coa-c0 --> (1) CoA-c0 + (1) 1-anteisoheptadecanoyl-sn-glycerol 3-phosphate-c0	1	71.6
rxn10226_c0	isoheptadecanoyl-CDPdiacylglycerol-serine O-phosphatidyltransferase	0.00360516		(1) cpd00054[c0] + (1) cpd15683[c0] --> (2) cpd00067[c0] + (1) cpd00046[c0] + (1) cpd15689[c0]	(1) L-Serine-c0 + (1) CDP-1,2-diisoheptadecanoylglycerol-c0 --> (2) H+-c0 + (1) CMP-c0 + (1) Diisoheptadecanoylphosphatidylserine-c0	1
rxn10227_c0	anteisoheptadecanoyl-CDPdiacylglycerol-serine O-phosphatidyltransferase	0.00360516		(1) cpd00054[c0] + (1) cpd15684[c0] --> (2) cpd00067[c0] + (1) cpd00046[c0] + (1) cpd15690[c0]	(1) L-Serine-c0 + (1) CDP-1,2-dianteisoheptadecanoylglycerol-c0 --> (2) H+-c0 + (1) CMP-c0 + (1) Dianteisoheptadecanoylphosphatidylserine-c0	1
rxn10232_c0	isoheptadecanoyl-phosphatidylserine decarboxylase	0.00360516		(2) cpd00067[c0] + (1) cpd15689[c0] <==> (1) cpd00011[c0] + (1) cpd15695[c0]	(2) H+-c0 + (1) Diisoheptadecanoylphosphatidylserine-c0 <==> (1) CO2-c0 + (1) Diisoheptadecanoylphosphatidylethanolamine-c0	1
rxn10233_c0	anteisoheptadecanoyl-phosphatidylserine decarboxylase	0.00360516		(2) cpd00067[c0] + (1) cpd15690[c0] <==> (1) cpd00011[c0] + (1) cpd15696[c0]	(2) H+-c0 + (1) Dianteisoheptadecanoylphosphatidylserine-c0 <==> (1) CO2-c0 + (1) Dianteisoheptadecanoylphosphatidylethanolamine-c0	1
rxn10238_c0	isoheptadecanoyl-phosphatidic acid phosphatase	0.00303297		(1) cpd00001[c0] + (1) cpd15677[c0] --> (1) cpd00009[c0] + (1) cpd00067[c0] + (1) cpd15701[c0]	(1) H2O-c0 + (1) 1,2-diisoheptadecanoyl-sn-glycerol 3-phosphate-c0 --> (1) Phosphate-c0 + (1) H+-c0 + (1) 1,2-Diisoheptadecanoyl-sn-glycerol-c0	1
rxn10239_c0	anteisoheptadecanoyl-phosphatidic acid phosphatase	0.00303297		(1) cpd00001[c0] + (1) cpd15678[c0] --> (1) cpd00009[c0] + (1) cpd00067[c0] + (1) cpd15702[c0]	(1) H2O-c0 + (1) 1,2-dianteisoheptadecanoyl-sn-glycerol 3-phosphate-c0 --> (1) Phosphate-c0 + (1) H+-c0 + (1) 1,2-Dianteisoheptadecanoyl-sn-glycerol-c0	1
rxn10259_c0	isoheptadecanoyl-CDPdiacylglycerol:sn-glycerol-3-phosphate 3-phosphatidyltransferase	0.0108155	2.7.8.5	(1) cpd00080[c0] + (1) cpd15683[c0] <==> (1) cpd00046[c0] + (1) cpd15716[c0]	(1) Glycerol-3-phosphate-c0 + (1) CDP-1,2-diisoheptadecanoylglycerol-c0 <==> (1) CMP-c0 + (1) Diisoheptadecanoylphosphatidylglycerophosphate-c0	1	184
rxn10260_c0	anteisoheptadecanoyl-CDPdiacylglycerol:sn-glycerol-3-phosphate 3-phosphatidyltransferase	0.0108155	2.7.8.5	(1) cpd00080[c0] + (1) cpd15684[c0] <==> (1) cpd00046[c0] + (1) cpd15717[c0]	(1) Glycerol-3-phosphate-c0 + (1) CDP-1,2-dianteisoheptadecanoylglycerol-c0 <==> (1) CMP-c0 + (1) Dianteisoheptadecanoylphosphatidylglycerophosphate-c0	1	184
rxn10265_c0	isoheptadecanoyl-Phosphatidylglycerophosphate phosphohydrolase	0.0108155	3.1.3.27	(1) cpd00001[c0] + (1) cpd15716[c0] --> (1) cpd00009[c0] + (1) cpd00067[c0] + (1) cpd15722[c0]	(1) H2O-c0 + (1) Diisoheptadecanoylphosphatidylglycerophosphate-c0 --> (1) Phosphate-c0 + (1) H+-c0 + (1) Diisoheptadecanoylphosphatidylglycerol-c0	1	39.7
rxn10266_c0	anteisoheptadecanoyl-Phosphatidylglycerophosphate phosphohydrolase	0.0108155	3.1.3.27	(1) cpd00001[c0] + (1) cpd15717[c0] --> (1) cpd00009[c0] + (1) cpd00067[c0] + (1) cpd15723[c0]	(1) H2O-c0 + (1) Dianteisoheptadecanoylphosphatidylglycerophosphate-c0 --> (1) Phosphate-c0 + (1) H+-c0 + (1) Dianteisoheptadecanoylphosphatidylglycerol-c0	1	39.7
rxn10273_c0	stearoyl-UDP-glucosyltransferase (diglucosyl)	0.00303297		(1) cpd00026[c0] + (1) cpd15739[c0] <==> (1) cpd00014[c0] + (1) cpd15730[c0]	(1) UDP-glucose-c0 + (1) Monoglucosyl-1,2 distearoylglycerol-c0 <==> (1) UDP-c0 + (1) Diglucosyl-1,2 distearoylglycerol-c0	1
rxn10274_c0	isoheptadecanoyl-UDP-glucosyltransferase (diglucosyl)	0.00303297		(1) cpd00026[c0] + (1) cpd15740[c0] <==> (1) cpd00014[c0] + (1) cpd15731[c0]	(1) UDP-glucose-c0 + (1) Monoglucosyl-1,2 diisoheptadecanoylglycerol-c0 <==> (1) UDP-c0 + (1) Diglucosyl-1,2 diisoheptadecanoylglycerol-c0	1
rxn10275_c0	anteisoheptadecanoyl-UDP-glucosyltransferase (diglucosyl)	0.00303297		(1) cpd00026[c0] + (1) cpd15741[c0] <==> (1) cpd00014[c0] + (1) cpd15732[c0]	(1) UDP-glucose-c0 + (1) Monoglucosyl-1,2 dianteisoheptadecanoylglycerol-c0 <==> (1) UDP-c0 + (1) Diglucosyl-1,2 dianteisoheptadecanoylglycerol-c0	1
rxn10282_c0	stearoyl-UDP-glucosyltransferase (monoglucosyl)	0.00303297		(1) cpd00026[c0] + (1) cpd15311[c0] <==> (1) cpd00014[c0] + (1) cpd15739[c0]	(1) UDP-glucose-c0 + (1) 1,2-Diacyl-sn-glycerol dioctadecanoyl-c0 <==> (1) UDP-c0 + (1) Monoglucosyl-1,2 distearoylglycerol-c0	1
rxn10283_c0	isoheptadecanoyl-UDP-glucosyltransferase (monoglucosyl)	0.00303297		(1) cpd00026[c0] + (1) cpd15701[c0] <==> (1) cpd00014[c0] + (1) cpd15740[c0]	(1) UDP-glucose-c0 + (1) 1,2-Diisoheptadecanoyl-sn-glycerol-c0 <==> (1) UDP-c0 + (1) Monoglucosyl-1,2 diisoheptadecanoylglycerol-c0	1
rxn10284_c0	anteisoheptadecanoyl-UDP-glucosyltransferase (monoglucosyl)	0.00303297		(1) cpd00026[c0] + (1) cpd15702[c0] <==> (1) cpd00014[c0] + (1) cpd15741[c0]	(1) UDP-glucose-c0 + (1) 1,2-Dianteisoheptadecanoyl-sn-glycerol-c0 <==> (1) UDP-c0 + (1) Monoglucosyl-1,2 dianteisoheptadecanoylglycerol-c0	1
rxn10291_c0	stearoyl-lipoteichoic acid synthesis (n=24), linked, unsubstituted	0.00303297	2.7.8.12	(24) cpd00402[c0] + (1) cpd15730[c0] <==> (24) cpd00067[c0] + (24) cpd00046[c0] + (1) cpd15748[c0]	(24) CDPglycerol-c0 + (1) Diglucosyl-1,2 distearoylglycerol-c0 <==> (24) H+-c0 + (24) CMP-c0 + (1) Stearoyllipoteichoic-acid-n24-linked-unsubstituted-c0	1	184
rxn10292_c0	isoheptadecanoyl-lipoteichoic acid synthesis (n=24), linked, unsubstituted	0.00303297	2.7.8.12	(24) cpd00402[c0] + (1) cpd15731[c0] <==> (24) cpd00067[c0] + (24) cpd00046[c0] + (1) cpd15749[c0]	(24) CDPglycerol-c0 + (1) Diglucosyl-1,2 diisoheptadecanoylglycerol-c0 <==> (24) H+-c0 + (24) CMP-c0 + (1) Isoheptadecanoyllipoteichoic-acid-n24-linked-unsubstituted-c0	1	184
rxn10293_c0	anteisoheptadecanoyl-lipoteichoic acid synthesis (n=24), linked, unsubstituted	0.00303297	2.7.8.12	(24) cpd00402[c0] + (1) cpd15732[c0] <==> (24) cpd00067[c0] + (24) cpd00046[c0] + (1) cpd15750[c0]	(24) CDPglycerol-c0 + (1) Diglucosyl-1,2 dianteisoheptadecanoylglycerol-c0 <==> (24) H+-c0 + (24) CMP-c0 + (1) Anteisoheptadecanoyllipoteichoic-acid-n24-linked-unsubstituted-c0	1	184
rxn10300_c0	stearoyl-lipoteichoic acid synthesis (n=24), linked, glucose substituted	0.000758243	2.4.1.52	(24) cpd00026[c0] + (1) cpd15748[c0] <==> (24) cpd00014[c0] + (1) cpd15757[c0]	(24) UDP-glucose-c0 + (1) Stearoyllipoteichoic-acid-n24-linked-unsubstituted-c0 <==> (24) UDP-c0 + (1) Stearoyllipoteichoic-acid-n24-linked-glucose-substituted-c0	1	105
rxn10301_c0	isoheptadecanoyl-lipoteichoic acid synthesis (n=24), linked, glucose substituted	0.000758243	2.4.1.52	(24) cpd00026[c0] + (1) cpd15749[c0] <==> (24) cpd00014[c0] + (1) cpd15758[c0]	(24) UDP-glucose-c0 + (1) Isoheptadecanoyllipoteichoic-acid-n24-linked-unsubstituted-c0 <==> (24) UDP-c0 + (1) Isoheptadecanoyllipoteichoic-acid-n24-linked-glucose-substituted-c0	1	105
rxn10302_c0	anteisoheptadecanoyl-lipoteichoic acid synthesis (n=24), linked, glucose substituted	0.000758243	2.4.1.52	(24) cpd00026[c0] + (1) cpd15750[c0] <==> (24) cpd00014[c0] + (1) cpd15759[c0]	(24) UDP-glucose-c0 + (1) Anteisoheptadecanoyllipoteichoic-acid-n24-linked-unsubstituted-c0 <==> (24) UDP-c0 + (1) Anteisoheptadecanoyllipoteichoic-acid-n24-linked-glucose-substituted-c0	1	105
rxn10309_c0	stearoyl-lipoteichoic acid synthesis (n=24), linked, N-acetylglucosamine substituted	0.000758243		(24) cpd00037[c0] + (1) cpd15748[c0] <==> (24) cpd00014[c0] + (1) cpd15766[c0]	(24) UDP-N-acetylglucosamine-c0 + (1) Stearoyllipoteichoic-acid-n24-linked-unsubstituted-c0 <==> (24) UDP-c0 + (1) Stearoyllipoteichoic-acid-n24-linked-N-acetyl-D-glucosamine-c0	1
rxn10310_c0	isoheptadecanoyl-lipoteichoic acid synthesis (n=24), linked, N-acetylglucosamine substituted	0.000758243		(24) cpd00037[c0] + (1) cpd15749[c0] <==> (24) cpd00014[c0] + (1) cpd15767[c0]	(24) UDP-N-acetylglucosamine-c0 + (1) Isoheptadecanoyllipoteichoic-acid-n24-linked-unsubstituted-c0 <==> (24) UDP-c0 + (1) Isoheptadecanoyllipoteichoic-acid-n24-linked-N-acetyl-D-glucosamine-c0	1
rxn10311_c0	anteisoheptadecanoyl-lipoteichoic acid synthesis (n=24), linked, N-acetylglucosamine substituted	0.000758243		(24) cpd00037[c0] + (1) cpd15750[c0] <==> (24) cpd00014[c0] + (1) cpd15768[c0]	(24) UDP-N-acetylglucosamine-c0 + (1) Anteisoheptadecanoyllipoteichoic-acid-n24-linked-unsubstituted-c0 <==> (24) UDP-c0 + (1) Anteisoheptadecanoyllipoteichoic-acid-n24-linked-N-acetyl-D-glucosamine-c0	1
rxn10318_c0	stearoyl-lipoteichoic acid synthesis (n=24), unlinked, D-alanine substituted	0.000758243		(24) cpd00002[c0] + (24) cpd00117[c0] + (1) cpd15748[c0] --> (24) cpd00012[c0] + (48) cpd00067[c0] + (24) cpd00018[c0] + (1) cpd15775[c0]	(24) ATP-c0 + (24) D-Alanine-c0 + (1) Stearoyllipoteichoic-acid-n24-linked-unsubstituted-c0 --> (24) PPi-c0 + (48) H+-c0 + (24) AMP-c0 + (1) Stearoyllipoteichoic-acid-n24-linked-D-alanine-substituted-c0	1
rxn10319_c0	isoheptadecanoyl-lipoteichoic acid synthesis (n=24), unlinked, D-alanine substituted	0.000758243		(24) cpd00002[c0] + (24) cpd00117[c0] + (1) cpd15749[c0] --> (24) cpd00012[c0] + (48) cpd00067[c0] + (24) cpd00018[c0] + (1) cpd15776[c0]	(24) ATP-c0 + (24) D-Alanine-c0 + (1) Isoheptadecanoyllipoteichoic-acid-n24-linked-unsubstituted-c0 --> (24) PPi-c0 + (48) H+-c0 + (24) AMP-c0 + (1) Isoheptadecanoyllipoteichoic-acid-n24-linked-D-alanine-substituted-c0	1
rxn10320_c0	anteisoheptadecanoyl-lipoteichoic acid synthesis (n=24), unlinked, D-alanine substituted	0.000758243		(24) cpd00002[c0] + (24) cpd00117[c0] + (1) cpd15750[c0] --> (24) cpd00012[c0] + (48) cpd00067[c0] + (24) cpd00018[c0] + (1) cpd15777[c0]	(24) ATP-c0 + (24) D-Alanine-c0 + (1) Anteisoheptadecanoyllipoteichoic-acid-n24-linked-unsubstituted-c0 --> (24) PPi-c0 + (48) H+-c0 + (24) AMP-c0 + (1) Anteisoheptadecanoyllipoteichoic-acid-n24-linked-D-alanine-substituted-c0	1
rxn10336_c0	stearoyl-cardiolipin synthase	0.00360516		(2) cpd15540[c0] <==> (1) cpd00100[c0] + (1) cpd15793[c0]	(2) Phosphatidylglycerol-dioctadecanoyl-c0 <==> (1) Glycerol-c0 + (1) Stearoylcardiolipin-B-subtilis-c0	1
rxn10337_c0	isoheptadecanoyl-cardiolipin synthase	0.00360516		(2) cpd15722[c0] <==> (1) cpd00100[c0] + (1) cpd15794[c0]	(2) Diisoheptadecanoylphosphatidylglycerol-c0 <==> (1) Glycerol-c0 + (1) Isoheptadecanoylcardiolipin-B-subtilis-c0	1
rxn10338_c0	anteisoheptadecanoyl-cardiolipin synthase	0.00360516		(2) cpd15723[c0] <==> (1) cpd00100[c0] + (1) cpd15795[c0]	(2) Dianteisoheptadecanoylphosphatidylglycerol-c0 <==> (1) Glycerol-c0 + (1) Anteisoheptadecanoylcardiolipin-B-subtilis-c0	1
rxn10484_c0	diaminopimelate dehydrogenase	0.000758243		(2) cpd00067[c0] + (1) cpd00005[c0] + (1) cpd00013[c0] + (1) cpd02465[c0] <==> (1) cpd00006[c0] + (1) cpd00516[c0]	(2) H+-c0 + (1) NADPH-c0 + (1) NH3-c0 + (1) tetrahydrodipicolinate-c0 <==> (1) NADP-c0 + (1) meso-2,6-Diaminopimelate-c0	1
rxn10785_c0	(2E,6E)-farnesyl-diphosphate:isopentenyl-diphosphate farnesyltranstransferase (adding 7 isopentenyl units)	0.000758243	2.5.1.91	(7) cpd00113[c0] + (1) cpd00350[c0] --> (7) cpd00012[c0] + (7) cpd00067[c0] + (1) cpd02746[c0]	(7) Isopentenyldiphosphate-c0 + (1) Farnesyldiphosphate-c0 --> (7) PPi-c0 + (7) H+-c0 + (1) all trans Decaprenyl diphosphate-c0	1	134
rxn10954_c0	Fatty acid biosynthesis (n-C18:0)	0.0349073		(23) cpd00067[c0] + (16) cpd00005[c0] + (1) cpd11488[c0] + (7) cpd11492[c0] --> (8) cpd00001[c0] + (7) cpd00011[c0] + (16) cpd00006[c0] + (7) cpd11493[c0] + (1) cpd15268[c0]	(23) H+-c0 + (16) NADPH-c0 + (1) Acetoacetyl-ACP-c0 + (7) Malonyl-acyl-carrierprotein--c0 --> (8) H2O-c0 + (7) CO2-c0 + (16) NADP-c0 + (7) ACP-c0 + (1) Octadecanoyl-ACP-c0	1
rxn12221_c0	sirohydrochlorin ferrochelatase	0.00333333		(1) cpd10515[c0] + (1) cpd03426[c0] <==> (2) cpd00067[c0] + (1) cpd00557[c0]	(1) Fe2+-c0 + (1) Sirohydrochlorin-c0 <==> (2) H+-c0 + (1) Siroheme-c0	1
rxn12225_c0	2-octaprenylphenol hydroxylase	0.00166667		(1) cpd00007[c0] + (2) cpd03444[c0] --> (2) cpd03445[c0]	(1) O2-c0 + (2) 2-Octaprenylphenol-c0 --> (2) 2-Octaprenyl-6-hydroxyphenol-c0	1
rxn12806_c0	Nicotinic acid transport via proton symport (periplasm)	0.00666667		(1) cpd00067[e0] + (1) cpd00218[e0] <==> (1) cpd00067[c0] + (1) cpd00218[c0]	(1) H+-e0 + (1) Nicotinic acid <==> (1) H+-c0 + (1) Niacin-c0	1
rxn13395_c0	sirohydrochlorin dehydrogenase	0.00333333		(1) cpd00006[c0] + (1) cpd01620[c0] <==> (2) cpd00067[c0] + (1) cpd00005[c0] + (1) cpd03426[c0]	(1) NADP-c0 + (1) Precorrin 2-c0 <==> (2) H+-c0 + (1) NADPH-c0 + (1) Sirohydrochlorin-c0	1
rxn13893_c0	protoporphyrinogen oxidase anaerobic	0.00333333		(3) cpd15500[c0] + (1) cpd00791[c0] <==> (1) cpd01476[c0] + (3) cpd15499[c0]	(3) Menaquinone 8-c0 + (1) ProtoporphyrinogenIX-c0 <==> (1) Protoporphyrin-c0 + (3) Menaquinol 8-c0	1
rxn15947_c0	carboxyspermidine:NADP+ oxidoreductase	0.00333333	1.5.1.43	(1) cpd00067[c0] + (1) cpd00005[c0] + (1) cpd00346[c0] + (1) cpd00118[c0] <==> (1) cpd00001[c0] + (1) cpd00006[c0] + (1) cpd19442[c0]	(1) H+-c0 + (1) NADPH-c0 + (1) L-Aspartate4-semialdehyde-c0 + (1) Putrescine-c0 <==> (1) H2O-c0 + (1) NADP-c0 + (1) Carboxyspermidine-c0	1	22.3
rxn15949_c0	carboxyspermidine carboxy-lyase (spermidine-forming)	0.00333333	4.1.1	(1) cpd00067[c0] + (1) cpd19442[c0] --> (1) cpd00011[c0] + (1) cpd00264[c0]	(1) H+-c0 + (1) Carboxyspermidine-c0 --> (1) CO2-c0 + (1) Spermidine-c0	1	186
rxn00102_c0	carbonate hydro-lyase (carbon-dioxide-forming)	-0.0240979	4.2.1.1	(1) cpd00067[c0] + (1) cpd00242[c0] <==> (1) cpd00001[c0] + (1) cpd00011[c0]	(1) H+-c0 + (1) H2CO3-c0 <==> (1) H2O-c0 + (1) CO2-c0	2	111
rxn00248_c0	(S)-malate:NAD+ oxidoreductase	0.0610265	1.1.1.37	(1) cpd00003[c0] + (1) cpd00130[c0] <==> (1) cpd00067[c0] + (1) cpd00004[c0] + (1) cpd00032[c0]	(1) NAD-c0 + (1) L-Malate-c0 <==> (1) H+-c0 + (1) NADH-c0 + (1) Oxaloacetate-c0	2	188
rxn12197_c0	gluconolactonase	0	3.1.1.17	(1) cpd00001[c0] + (1) cpd00170[c0] --> (1) cpd00222[c0] + (1) cpd00067[e0]	(1) H2O-c0 + (1) Gluconolactone-c0 --> (1) GLCN-c0 + (1) H+-e0	2	200
rxn00856_c0	putrescine:2-oxoglutarate aminotransferase	0	2.6.1.82	(1) cpd00024[c0] + (1) cpd00118[c0] --> (1) cpd00023[c0] + (1) cpd00434[c0]	(1) 2-Oxoglutarate-c0 + (1) Putrescine-c0 --> (1) L-Glutamate-c0 + (1) 4-Aminobutanal-c0	3	200
rxn05579_c0	Glycine betaine transport via proton symport, reversible	0		(1) cpd00540[e0] + (1) cpd00067[e0] <==> (1) cpd00067[c0] + (1) cpd00540[c0]	(1) BET-e0 + (1) H+-e0 <==> (1) H+-c0 + (1) BET-c0	3	194
rxn01391_c0	L-arabinitol:NAD+ 4-oxidoreductase (L-xylulose-forming)	0	1.1.1.12	(1) cpd00003[c0] + (1) cpd00417[c0] <==> (1) cpd00067[c0] + (1) cpd00004[c0] + (1) cpd00261[c0]	(1) NAD-c0 + (1) L-Lyxitol-c0 <==> (1) H+-c0 + (1) NADH-c0 + (1) L-Lyxulose-c0	3	139
rxn01204_c0	4-aminobutanoate:2-oxoglutarate aminotransferase	0	2.6.1.19	(1) cpd00024[c0] + (1) cpd00281[c0] <==> (1) cpd00023[c0] + (1) cpd00199[c0]	(1) 2-Oxoglutarate-c0 + (1) GABA-c0 <==> (1) L-Glutamate-c0 + (1) 4-Oxobutanoate-c0	3	273
rxn08126_c0	Amylomaltase (maltotriose)	0	2.4.1.25	(1) cpd00179[c0] + (1) cpd01262[c0] <==> (1) cpd00027[c0] + (1) cpd01399[c0]	(1) Maltose-c0 + (1) Amylotriose-c0 <==> (1) D-Glucose-c0 + (1) Maltotetraose-c0	3	147
rxn08127_c0	Amylomaltase (maltotetraose)	0	2.4.1.25	(1) cpd00179[c0] + (1) cpd01399[c0] <==> (1) cpd00027[c0] + (1) cpd15495[c0]	(1) Maltose-c0 + (1) Maltotetraose-c0 <==> (1) D-Glucose-c0 + (1) Maltopentaose-c0	3	147
rxn08128_c0	Amylomaltase (maltopentaose)	0	2.4.1.25	(1) cpd00179[c0] + (1) cpd15495[c0] <==> (1) cpd00027[c0] + (1) cpd01329[c0]	(1) Maltose-c0 + (1) Maltopentaose-c0 <==> (1) D-Glucose-c0 + (1) Maltohexaose-c0	3	147
rxn08129_c0	Amylomaltase (maltohexaose)	0	2.4.1.25	(1) cpd00179[c0] + (1) cpd01329[c0] <==> (1) cpd00027[c0] + (1) cpd15494[c0]	(1) Maltose-c0 + (1) Maltohexaose-c0 <==> (1) D-Glucose-c0 + (1) Maltoheptaose-c0	3	147
rxn09944_c0	propanal:NAD+ oxidoreductase (CoA-acylating)	0	1.2.1.87	(1) cpd00003[c0] + (1) cpd00010[c0] + (1) cpd00371[c0] <==> (1) cpd00067[c0] + (1) cpd00004[c0] + (1) cpd00086[c0]	(1) NAD-c0 + (1) CoA-c0 + (1) Propanal-c0 <==> (1) H+-c0 + (1) NADH-c0 + (1) Propionyl-CoA-c0	3	118
rxn02112_c0	(R,R)-Butane-2,3-diol:NAD+ oxidoreductase	0	1.1.1.4	(1) cpd00003[c0] + (1) cpd01947[c0] <==> (1) cpd00067[c0] + (1) cpd00004[c0] + (1) cpd00361[c0]	(1) NAD-c0 + (1) BDOH-c0 <==> (1) H+-c0 + (1) NADH-c0 + (1) ACTN-c0	3	151
rxn05612_c0	TRANS-RXNAVI-26524.ce.brachyexp.MELIBIOSE_MELIBIOSE	0		(1) cpd00067[e0] + (1) cpd03198[e0] <==> (1) cpd00067[c0] + (1) cpd03198[c0]	(1) H+-e0 + (1) Melibiose-e0-e0 <==> (1) H+-c0 + (1) Melibiose-c0	3	154
rxn10857_c0	cytidine transport in via sodium symport	0		(1) cpd00971[e0] + (1) cpd00367[e0] <==> (1) cpd00367[c0] + (1) cpd00971[c0]	(1) Na+-e0 + (1) Cytidine-e0-e0 <==> (1) Cytidine-c0 + (1) Na+-c0	3	141
rxn13392_c0	putrescine transport in via proton antiport, irreversible	0		(1) cpd00067[c0] + (1) cpd00118[e0] <==> (1) cpd00118[c0] + (1) cpd00067[e0]	(1) H+-c0 + (1) Putrescine-e0 <==> (1) Putrescine-c0 + (1) H+-e0	4	102
rxn00931_c0	L-Proline:NADP+ 5-oxidoreductase	0	1.5.1.2	(1) cpd00006[c0] + (1) cpd00129[c0] <==> (2) cpd00067[c0] + (1) cpd00005[c0] + (1) cpd02431[c0]	(1) NADP-c0 + (1) L-Proline-c0 <==> (2) H+-c0 + (1) NADPH-c0 + (1) 1-Pyrroline-5-carboxylate-c0	4	168
rxn01961_c0	Xanthosine 5'-phosphate phosphohydrolase	0	3.1.3.5	(1) cpd00001[c0] + (1) cpd00497[c0] --> (1) cpd00009[c0] + (1) cpd01217[c0]	(1) H2O-c0 + (1) XMP-c0 --> (1) Phosphate-c0 + (1) Xanthosine-c0	4	125
rxn09681_c0	D-fructose transport in via proton symport	0		(1) cpd00067[e0] + (1) cpd00082[e0] <==> (1) cpd00067[c0] + (1) cpd00082[c0]	(1) H+-e0 + (1) D-Fructose-e0 <==> (1) H+-c0 + (1) D-Fructose-c0	4	160
rxn00130_c0	AMP aminohydrolase	0	3.5.4.17	(1) cpd00001[c0] + (1) cpd00067[c0] + (1) cpd00018[c0] --> (1) cpd00013[c0] + (1) cpd00114[c0]	(1) H2O-c0 + (1) H+-c0 + (1) AMP-c0 --> (1) NH3-c0 + (1) IMP-c0	4	160
rxn33927_c0	myo-Inositol Synthesis	0	3.1.3.25	(1) cpd00001[c0] + (1) cpd00079[c0] --> (1) cpd00009[c0] + (1) cpd00121[c0]	(1) H2O-c0 + (1) D-glucose-6-phosphate-c0 --> (1) Phosphate-c0 + (1) L-Inositol-c0	4	159
rxn00363_c0	Cytidine-5'-monophosphate phosphohydrolase	0	3.1.3.5	(1) cpd00001[c0] + (1) cpd00046[c0] --> (1) cpd00009[c0] + (1) cpd00367[c0]	(1) H2O-c0 + (1) CMP-c0 --> (1) Phosphate-c0 + (1) Cytidine-c0	4	125

## Sheet: GapfillReactions-Lactobacillu-2
rxn.id	rxn.name	flux	ec	rxn.equation_ids	rxn.equation_names	gapfill.step	seq.support
rxn00029_c0	5-aminolevulinate hydro-lyase (adding 5-aminolevulinate and cyclizing; porphobilinogen-forming)	0.00419798		(2) cpd00338[c0] --> (2) cpd00001[c0] + (1) cpd00067[c0] + (1) cpd00689[c0]	(2) 5-Aminolevulinate-c0 --> (2) H2O-c0 + (1) H+-c0 + (1) Porphobilinogen-c0	1
rxn00060_c0	porphobilinogen:(4-[2-carboxyethyl]-3-[carboxymethyl]pyrrol-2-yl)methyltransferase (hydrolysing)	0.0010495		(1) cpd00001[c0] + (4) cpd00689[c0] --> (4) cpd00013[c0] + (1) cpd00755[c0]	(1) H2O-c0 + (4) Porphobilinogen-c0 --> (4) NH3-c0 + (1) Hydroxymethylbilane-c0	1
rxn00224_c0	protoheme ferro-lyase (protoporphyrin-forming)	0.000524748		(1) cpd10515[c0] + (1) cpd01476[c0] <==> (2) cpd00067[c0] + (1) cpd00028[c0]	(1) Fe2+-c0 + (1) Protoporphyrin-c0 <==> (2) H+-c0 + (1) Heme-c0	1
rxn00248_c0	(S)-malate:NAD+ oxidoreductase	0.00944546	1.1.1.37	(1) cpd00003[c0] + (1) cpd00130[c0] <==> (1) cpd00067[c0] + (1) cpd00004[c0] + (1) cpd00032[c0]	(1) NAD-c0 + (1) L-Malate-c0 <==> (1) H+-c0 + (1) NADH-c0 + (1) Oxaloacetate-c0	1	191
rxn00337_c0	ATP:L-aspartate 4-phosphotransferase	0.000119366		(1) cpd00002[c0] + (1) cpd00041[c0] <==> (1) cpd00008[c0] + (1) cpd01977[c0]	(1) ATP-c0 + (1) L-Aspartate-c0 <==> (1) ADP-c0 + (1) 4-Phospho-L-aspartate-c0	1
rxn00351_c0	gamma-L-glutamyl-L-cysteine:glycine ligase (ADP-forming)	0.000524748		(1) cpd00002[c0] + (1) cpd00033[c0] + (1) cpd00506[c0] --> (1) cpd00009[c0] + (1) cpd00067[c0] + (1) cpd00008[c0] + (1) cpd00042[c0]	(1) ATP-c0 + (1) Glycine-c0 + (1) gamma-Glutamylcysteine-c0 --> (1) Phosphate-c0 + (1) H+-c0 + (1) ADP-c0 + (1) GSH-c0	1
rxn00440_c0	ATP:thiamine diphosphotransferase	0.000524748	2.7.6.2	(1) cpd00002[c0] + (1) cpd00305[c0] --> (1) cpd00067[c0] + (1) cpd00056[c0] + (1) cpd00018[c0]	(1) ATP-c0 + (1) Thiamin-c0 --> (1) H+-c0 + (1) TPP-c0 + (1) AMP-c0	1	144
rxn00470_c0	L-ornithine carboxy-lyase (putrescine-forming)	0.0010495		(1) cpd00067[c0] + (1) cpd00064[c0] --> (1) cpd00011[c0] + (1) cpd00118[c0]	(1) H+-c0 + (1) Ornithine-c0 --> (1) CO2-c0 + (1) Putrescine-c0	1
rxn00530_c0	L-tyrosine ammonia-lyase (trans-p-hydroxycinnamate-forming)	0.000524748		(1) cpd00069[c0] --> (1) cpd00013[c0] + (1) cpd00604[c0]	(1) L-Tyrosine-c0 --> (1) NH3-c0 + (1) 4-Coumarate-c0	1
rxn00532_c0	3-oxopropanoate:NADP+ oxidoreductase (CoA-malonylating)	0.109905	1.2.1.18	(1) cpd00006[c0] + (1) cpd00010[c0] + (1) cpd00191[c0] --> (1) cpd00067[c0] + (1) cpd00005[c0] + (1) cpd00070[c0]	(1) NADP-c0 + (1) CoA-c0 + (1) 3-Oxopropanoate-c0 --> (1) H+-c0 + (1) NADPH-c0 + (1) Malonyl-CoA-c0	1	167
rxn00599_c0	succinyl-CoA:glycine C-succinyltransferase (decarboxylating)	0.00839597		(1) cpd00067[c0] + (1) cpd00033[c0] + (1) cpd00078[c0] --> (1) cpd00011[c0] + (1) cpd00010[c0] + (1) cpd00338[c0]	(1) H+-c0 + (1) Glycine-c0 + (1) Succinyl-CoA-c0 --> (1) CO2-c0 + (1) CoA-c0 + (1) 5-Aminolevulinate-c0	1
rxn00621_c0	CTP:sn-glycerol-3-phosphate cytidylyltransferase	0.0504918	2.7.7.39	(1) cpd00052[c0] + (1) cpd00080[c0] <==> (1) cpd00012[c0] + (1) cpd00402[c0]	(1) CTP-c0 + (1) Glycerol-3-phosphate-c0 <==> (1) PPi-c0 + (1) CDPglycerol-c0	1	190
rxn00646_c0	L-glutamate:L-cysteine gamma-ligase (ADP-forming)	0.000524748	6.3.2.2	(1) cpd00002[c0] + (1) cpd00023[c0] + (1) cpd00084[c0] --> (1) cpd00009[c0] + (1) cpd00067[c0] + (1) cpd00008[c0] + (1) cpd00506[c0]	(1) ATP-c0 + (1) L-Glutamate-c0 + (1) L-Cysteine-c0 --> (1) Phosphate-c0 + (1) H+-c0 + (1) ADP-c0 + (1) gamma-Glutamylcysteine-c0	1	163
rxn00656_c0	L-Alanine:3-oxopropanoate aminotransferase	-0.109905		(1) cpd00035[c0] + (1) cpd00191[c0] <==> (1) cpd00020[c0] + (1) cpd00085[c0]	(1) L-Alanine-c0 + (1) 3-Oxopropanoate-c0 <==> (1) Pyruvate-c0 + (1) beta-Alanine-c0	1
rxn00804_c0	L-leucine:NAD+ oxidoreductase (deaminating)	0.00549525		(1) cpd00001[c0] + (1) cpd00003[c0] + (1) cpd00107[c0] <==> (1) cpd00067[c0] + (1) cpd00004[c0] + (1) cpd00013[c0] + (1) cpd00200[c0]	(1) H2O-c0 + (1) NAD-c0 + (1) L-Leucine-c0 <==> (1) H+-c0 + (1) NADH-c0 + (1) NH3-c0 + (1) 4MOP-c0	1
rxn00949_c0	L-homocysteine hydrogen-sulfide-lyase (deaminating; 2-oxobutanoate-forming)	0.00314849		(1) cpd00001[c0] + (1) cpd00135[c0] --> (1) cpd00067[c0] + (1) cpd00013[c0] + (1) cpd00239[c0] + (1) cpd00094[c0]	(1) H2O-c0 + (1) Homocysteine-c0 --> (1) H+-c0 + (1) NH3-c0 + (1) H2S-c0 + (1) 2-Oxobutyrate-c0	1
rxn00970_c0	R01308	0.000524748		(1) cpd00001[c0] + (1) cpd00604[c0] --> (1) cpd00029[c0] + (1) cpd00484[c0]	(1) H2O-c0 + (1) 4-Coumarate-c0 --> (1) Acetate-c0 + (1) p-Hydroxybenzaldehyde-c0	1
rxn01258_c0	chorismate hydroxymutase	0.0010495		(1) cpd00216[c0] <==> (1) cpd00658[c0]	(1) Chorismate-c0 <==> (1) Isochorismate-c0	1
rxn01332_c0	Phosphoenolpyruvate:D-erythrose-4-phosphate C-(1-carboxyvinyl)transferase (phosphate hydrolysing, 2-carboxy-2-oxoethyl-forming)	0.0010495		(1) cpd00001[c0] + (1) cpd00061[c0] + (1) cpd00236[c0] --> (1) cpd00009[c0] + (1) cpd02857[c0]	(1) H2O-c0 + (1) Phosphoenolpyruvate-c0 + (1) D-Erythrose4-phosphate-c0 --> (1) Phosphate-c0 + (1) DAHP-c0	1
rxn01512_c0	ATP:dTDP phosphotransferase	0.000602696	2.7.4.6	(1) cpd00002[c0] + (1) cpd00297[c0] <==> (1) cpd00008[c0] + (1) cpd00357[c0]	(1) ATP-c0 + (1) dTDP-c0 <==> (1) ADP-c0 + (1) TTP-c0	1	132
rxn01573_c0	L-Isoleucine:NAD+ oxidoreductase(deaminating)	0.00549525		(1) cpd00001[c0] + (1) cpd00003[c0] + (1) cpd00322[c0] <==> (1) cpd00067[c0] + (1) cpd00004[c0] + (1) cpd00013[c0] + (1) cpd00508[c0]	(1) H2O-c0 + (1) NAD-c0 + (1) L-Isoleucine-c0 <==> (1) H+-c0 + (1) NADH-c0 + (1) NH3-c0 + (1) 3MOP-c0	1
rxn01643_c0	L-Aspartate-4-semialdehyde:NADP+ oxidoreductase (phosphorylating)	-0.000119366		(1) cpd00009[c0] + (1) cpd00006[c0] + (1) cpd00346[c0] <==> (1) cpd00067[c0] + (1) cpd00005[c0] + (1) cpd01977[c0]	(1) Phosphate-c0 + (1) NADP-c0 + (1) L-Aspartate4-semialdehyde-c0 <==> (1) H+-c0 + (1) NADPH-c0 + (1) 4-Phospho-L-aspartate-c0	1
rxn01644_c0	L-Aspartate-4-semialdehyde hydro-lyase (adding pyruvate and cyclizing)	0.000119366	4.3.3.7	(1) cpd00020[c0] + (1) cpd00346[c0] --> (1) cpd00001[c0] + (1) cpd00067[c0] + (1) cpd21488[c0]	(1) Pyruvate-c0 + (1) L-Aspartate4-semialdehyde-c0 --> (1) H2O-c0 + (1) H+-c0 + (1) (2S,4S)-4-Hydroxy-2,3,4,5-tetrahydrodipicolinate-c0	1	25
rxn01673_c0	ATP:dCDP phosphotransferase	0.00117313	2.7.4.6	(1) cpd00002[c0] + (1) cpd00533[c0] <==> (1) cpd00008[c0] + (1) cpd00356[c0]	(1) ATP-c0 + (1) dCDP-c0 <==> (1) ADP-c0 + (1) dCTP-c0	1	132
rxn01739_c0	ATP:shikimate 3-phosphotransferase	0.0010495	2.7.1.71	(1) cpd00002[c0] + (1) cpd00383[c0] --> (1) cpd00067[c0] + (1) cpd00008[c0] + (1) cpd02030[c0]	(1) ATP-c0 + (1) Shikimate-c0 --> (1) H+-c0 + (1) ADP-c0 + (1) 3-phosphoshikimate-c0	1	35.8
rxn02212_c0	2-Dehydro-3-deoxy-D-arabino-heptonate 7-phosphate phosphate-lyase (cyclyzing)	0.0010495	4.2.3.4	(1) cpd02857[c0] --> (1) cpd00009[c0] + (1) cpd00699[c0]	(1) DAHP-c0 --> (1) Phosphate-c0 + (1) 5-Dehydroquinate-c0	1	33.9
rxn02213_c0	3-Dehydroquinate hydro-lyase	0.0010495	4.2.1.10	(1) cpd00699[c0] --> (1) cpd00001[c0] + (1) cpd01716[c0]	(1) 5-Dehydroquinate-c0 --> (1) H2O-c0 + (1) 3-Dehydroshikimate-c0	1	26.6
rxn02264_c0	Hydroxymethylbilane hydro-lyase(cyclizing)	0.0010495		(1) cpd00755[c0] <==> (1) cpd00001[c0] + (1) cpd00774[c0]	(1) Hydroxymethylbilane-c0 <==> (1) H2O-c0 + (1) UroporphyrinogenIII-c0	1
rxn02287_c0	S-adenosyl-L-methionine:uroporphyrin-III C-methyltransferase	0.000524748		(2) cpd00017[c0] + (1) cpd00774[c0] <==> (1) cpd00067[c0] + (2) cpd00019[c0] + (1) cpd01620[c0]	(2) S-Adenosyl-L-methionine-c0 + (1) UroporphyrinogenIII-c0 <==> (1) H+-c0 + (2) S-Adenosyl-homocysteine-c0 + (1) Precorrin 2-c0	1
rxn02288_c0	Uroporphyrinogen-III carboxy-lyase	0.000524748		(4) cpd00067[c0] + (1) cpd00774[c0] --> (4) cpd00011[c0] + (1) cpd02083[c0]	(4) H+-c0 + (1) UroporphyrinogenIII-c0 --> (4) CO2-c0 + (1) CoproporphyrinogenIII-c0	1
rxn02303_c0	Coproporphyrinogen:oxygen oxidoreductase(decarboxylating)	0.000524748		(2) cpd00067[c0] + (1) cpd00007[c0] + (1) cpd02083[c0] --> (2) cpd00001[c0] + (2) cpd00011[c0] + (1) cpd00791[c0]	(2) H+-c0 + (1) O2-c0 + (1) CoproporphyrinogenIII-c0 --> (2) H2O-c0 + (2) CO2-c0 + (1) ProtoporphyrinogenIX-c0	1
rxn02304_c0	protoporphyrinogen-IX:oxygen oxidoreductase	0.000349832		(3) cpd00007[c0] + (2) cpd00791[c0] --> (6) cpd00001[c0] + (2) cpd01476[c0]	(3) O2-c0 + (2) ProtoporphyrinogenIX-c0 --> (6) H2O-c0 + (2) Protoporphyrin-c0	1
rxn02832_c0	(1R,6R)-6-hydroxy-2-succinylcyclohexa-2,4-diene-1-carboxylate hydrolyase (2-succinylbenzoate-forming)	-0.0010495		(1) cpd00001[c0] + (1) cpd01772[c0] <==> (1) cpd03451[c0]	(1) H2O-c0 + (1) Succinylbenzoate-c0 <==> (1) SHCHC-c0	1
rxn02897_c0	Nicotinate-nucleotide:dimethylbenzimidazole phospho-D-ribosyltransferase	0.000524748		(1) cpd00873[c0] + (1) cpd01997[c0] <==> (1) cpd00067[c0] + (1) cpd00218[c0] + (1) cpd02904[c0]	(1) Nicotinate ribonucleotide-c0 + (1) Dimethylbenzimidazole-c0 <==> (1) H+-c0 + (1) Niacin-c0 + (1) alpha-Ribazole 5'-phosphate-c0	1
rxn02928_c0	2,3,4,5-Tetrahydrodipicolinate:NAD+ oxidoreductase	-0.000119366		(1) cpd00001[c0] + (1) cpd00003[c0] + (1) cpd02465[c0] <==> (1) cpd00067[c0] + (1) cpd00004[c0] + (1) cpd21488[c0]	(1) H2O-c0 + (1) NAD-c0 + (1) tetrahydrodipicolinate-c0 <==> (1) H+-c0 + (1) NADH-c0 + (1) (2S,4S)-4-Hydroxy-2,3,4,5-tetrahydrodipicolinate-c0	1
rxn03150_c0	R04594	0.000524748	3.1.3.73	(1) cpd00001[c0] + (1) cpd02904[c0] --> (1) cpd00009[c0] + (1) cpd03423[c0]	(1) H2O-c0 + (1) alpha-Ribazole 5'-phosphate-c0 --> (1) Phosphate-c0 + (1) alpha-Ribazole-c0	1	59.3
rxn03393_c0	3-octaprenyl-4-hydroxybenzoate carboxy-lyase	0.000524748		(1) cpd00067[c0] + (1) cpd03443[c0] --> (1) cpd00011[c0] + (1) cpd03444[c0]	(1) H+-c0 + (1) 3-Octaprenyl-4-hydroxybenzoate-c0 --> (1) CO2-c0 + (1) 2-Octaprenylphenol-c0	1
rxn03395_c0	S-adenosyl-L-methionine:3-(all-trans-octaprenyl)benzene-1,2-diol 2-O-methyltransferase	0.000524748	2.1.1.222	(1) cpd00017[c0] + (1) cpd03445[c0] <==> (1) cpd00067[c0] + (1) cpd00019[c0] + (1) cpd03446[c0]	(1) S-Adenosyl-L-methionine-c0 + (1) 2-Octaprenyl-6-hydroxyphenol-c0 <==> (1) H+-c0 + (1) S-Adenosyl-homocysteine-c0 + (1) 2-Octaprenyl-6-methoxyphenol-c0	1	57.4
rxn03537_c0	R05222	0.000524748		(1) cpd00038[c0] + (1) cpd03919[c0] <==> (1) cpd00012[c0] + (1) cpd03920[c0]	(1) GTP-c0 + (1) Adenosyl cobinamide phosphate-c0 <==> (1) PPi-c0 + (1) Adenosylcobinamide-GDP-c0	1
rxn03538_c0	R05223	0.000524748		(1) cpd03423[c0] + (1) cpd03920[c0] <==> (1) cpd00067[c0] + (1) cpd00126[c0] + (1) cpd00166[c0]	(1) alpha-Ribazole-c0 + (1) Adenosylcobinamide-GDP-c0 <==> (1) H+-c0 + (1) GMP-c0 + (1) Calomide-c0	1
rxn03852_c0	UDP-N-acetyl-D-mannosamine:N-acetyl-beta-D-glucosaminyldiphosphoundecaprenol beta-1,4-N-acetylmannosaminyltransferase	0.000358098	2.4.1.187	(1) cpd00861[c0] + (1) cpd00946[c0] <==> (1) cpd00014[c0] + (1) cpd02967[c0]	(1) UDP-N-acetyl-D-mannosamine-c0 + (1) Undecaprenyl diphospho N-acetyl-glucosamine-c0 <==> (1) UDP-c0 + (1) N-Acetyl-beta-D-mannosaminyl-1,4-N-acetyl-D- glucosaminyldiphosphoundecaprenol-c0	1	192
rxn03893_c0	all-trans-octaprenyl-diphosphate:4-hydroxybenzoate 3-octaprenyltransferase	0.000524748		(1) cpd00136[c0] + (1) cpd02557[c0] --> (1) cpd00012[c0] + (1) cpd00067[c0] + (1) cpd03443[c0]	(1) 4-Hydroxybenzoate-c0 + (1) Farnesylfarnesylgeraniol-c0 --> (1) PPi-c0 + (1) H+-c0 + (1) 3-Octaprenyl-4-hydroxybenzoate-c0	1
rxn03901_c0	undecaprenyl-diphosphate phosphohydrolase	0.000119366	3.6.1.27	(1) cpd00001[c0] + (1) cpd02229[c0] --> (1) cpd00009[c0] + (2) cpd00067[c0] + (1) cpd00286[c0]	(1) H2O-c0 + (1) Bactoprenyl diphosphate-c0 --> (1) Phosphate-c0 + (2) H+-c0 + (1) Undecaprenylphosphate-c0	1	34.7
rxn04413_c0	R06558	0.000524748		(1) cpd00038[c0] + (1) cpd03918[c0] --> (1) cpd00067[c0] + (1) cpd00031[c0] + (1) cpd03919[c0]	(1) GTP-c0 + (1) Adenosyl cobinamide-c0 --> (1) H+-c0 + (1) GDP-c0 + (1) Adenosyl cobinamide phosphate-c0	1
rxn04783_c0	glycinamide ribonucleotide transformylase	0	2.1.2	(1) cpd00002[c0] + (1) cpd00047[c0] + (1) cpd02394[c0] --> (1) cpd00009[c0] + (1) cpd00067[c0] + (1) cpd00008[c0] + (1) cpd02678[c0]	(1) ATP-c0 + (1) Formate-c0 + (1) GAR-c0 --> (1) Phosphate-c0 + (1) H+-c0 + (1) ADP-c0 + (1) N-Formyl-GAR-c0	1	113
rxn04794_c0	propanoyl-CoA:formate C-propanoyltransferase	0.00314849		(1) cpd00010[c0] + (1) cpd00094[c0] --> (1) cpd00047[c0] + (1) cpd00086[c0]	(1) CoA-c0 + (1) 2-Oxobutyrate-c0 --> (1) Formate-c0 + (1) Propionyl-CoA-c0	1
rxn04954_c0	5-methyltetrahydrofolate:NAD+ oxidoreductase	-0.000524748		(1) cpd00003[c0] + (1) cpd00345[c0] <==> (1) cpd00067[c0] + (1) cpd00004[c0] + (1) cpd00125[c0]	(1) NAD-c0 + (1) 5-Methyltetrahydrofolate-c0 <==> (1) H+-c0 + (1) NADH-c0 + (1) 5-10-Methylenetetrahydrofolate-c0	1
rxn05029_c0	ATP:cobinamide Cobeta-adenosyltransferase	0.000524748	2.5.1.17	(1) cpd00002[c0] + (1) cpd03422[c0] <==> (1) cpd00421[c0] + (1) cpd03918[c0]	(1) ATP-c0 + (1) Cobinamide-c0 <==> (1) Triphosphate-c0 + (1) Adenosyl cobinamide-c0	1	200
rxn05144_c0	Pyridoxal 5-phosphate synthase	0.000524748	4.3.3.6	(1) cpd00053[c0] + (1) cpd00102[c0] + (1) cpd00171[c0] --> (3) cpd00001[c0] + (1) cpd00009[c0] + (1) cpd00067[c0] + (1) cpd00023[c0] + (1) cpd00016[c0]	(1) L-Glutamine-c0 + (1) Glyceraldehyde3-phosphate-c0 + (1) D-Ribulose5-phosphate-c0 --> (3) H2O-c0 + (1) Phosphate-c0 + (1) H+-c0 + (1) L-Glutamate-c0 + (1) Pyridoxal-phosphate-c0	1	0
rxn05199_c0	Uridine permease	0.01		(1) cpd00067[e0] + (1) cpd00249[e0] <==> (1) cpd00067[c0] + (1) cpd00249[c0]	(1) H+-e0 + (1) Uridine <==> (1) H+-c0 + (1) Uridine-c0	1
rxn05275_c0	b-ketoacyl synthetase (Iso-C17:0)	0.00549525		(17) cpd00067[c0] + (12) cpd00005[c0] + (6) cpd00070[c0] + (1) cpd01882[c0] --> (5) cpd00001[c0] + (6) cpd00011[c0] + (12) cpd00006[c0] + (7) cpd00010[c0] + (1) cpd11431[c0]	(17) H+-c0 + (12) NADPH-c0 + (6) Malonyl-CoA-c0 + (1) Isovaleryl-CoA-c0 --> (5) H2O-c0 + (6) CO2-c0 + (12) NADP-c0 + (7) CoA-c0 + (1) fa11-c0	1
rxn05276_c0	b-ketoacyl synthetase (Anteiso-C17:0)	0.00549525		(17) cpd00067[c0] + (12) cpd00005[c0] + (6) cpd00070[c0] + (1) cpd00760[c0] --> (5) cpd00001[c0] + (6) cpd00011[c0] + (12) cpd00006[c0] + (7) cpd00010[c0] + (1) cpd11433[c0]	(17) H+-c0 + (12) NADPH-c0 + (6) Malonyl-CoA-c0 + (1) 2-Methylbutyryl-CoA-c0 --> (5) H2O-c0 + (6) CO2-c0 + (12) NADP-c0 + (7) CoA-c0 + (1) fa12-c0	1
rxn05308_c0	Pantothenate reversible transport via proton symport	0.0010495		(1) cpd00067[e0] + (1) cpd00644[e0] <==> (1) cpd00067[c0] + (1) cpd00644[c0]	(1) H+-e0 + (1) Pantothenate <==> (1) H+-c0 + (1) PAN-c0	1
rxn05316_c0	TRANS-RXNBWI-115572.ce.maizeexp.INOSINE_INOSINE	0.01		(1) cpd00067[e0] + (1) cpd00246[e0] <==> (1) cpd00067[c0] + (1) cpd00246[c0]	(1) H+-e0 + (1) Inosine <==> (1) H+-c0 + (1) Inosine-c0	1
rxn08040_c0	UDP-N-acetyl-D-glucosamine:undecaprenyl-phosphate N-acetyl-D-glucosamine phosphotransferase	0.000358098	2.7.8.33	(1) cpd00037[c0] + (1) cpd00286[c0] <==> (1) cpd00091[c0] + (1) cpd00946[c0]	(1) UDP-N-acetylglucosamine-c0 + (1) Undecaprenylphosphate-c0 <==> (1) UMP-c0 + (1) Undecaprenyl diphospho N-acetyl-glucosamine-c0	1	198
rxn08233_c0	Chloride/proton antiport	0.000262374		(1) cpd00067[c0] + (2) cpd00099[e0] <==> (1) cpd00067[e0] + (2) cpd00099[c0]	(1) H+-c0 + (2) Cl- <==> (1) H+-e0 + (2) Cl-c0	1	58.2
rxn08333_c0	1,4-dihydroxy-2-naphthoate octaprenyltransferase	0.0010495	2.5.1.74	(1) cpd02295[c0] + (1) cpd02557[c0] --> (1) cpd00012[c0] + (1) cpd00011[c0] + (1) cpd15353[c0]	(1) 1-4-Dihydroxy-2-naphthoate-c0 + (1) Farnesylfarnesylgeraniol-c0 --> (1) PPi-c0 + (1) CO2-c0 + (1) 2-Demethylmenaquinol 8-c0	1	102
rxn08353_c0	5-demethylubiquinone-8 methyltransferase	0.000524748	2.1.1.64	(1) cpd00017[c0] + (1) cpd15360[c0] <==> (1) cpd00067[c0] + (1) cpd00019[c0] + (1) cpd15561[c0]	(1) S-Adenosyl-L-methionine-c0 + (1) 2-Octaprenyl-3-methyl-5-hydroxy-6-methoxy-1,4-benzoquinol-c0 <==> (1) H+-c0 + (1) S-Adenosyl-homocysteine-c0 + (1) Ubiquinol-8-c0	1	57.4
rxn08528_c0	fumarate reductase	0.000524748	1.3.5.4	(1) cpd00106[c0] + (1) cpd15353[c0] --> (1) cpd00036[c0] + (1) cpd15352[c0]	(1) Fumarate-c0 + (1) 2-Demethylmenaquinol 8-c0 --> (1) Succinate-c0 + (1) 2-Demethylmenaquinone-8-c0	1	0
rxn08551_c0	glycerol-3-phosphate acyltransferase (C18:0)	0.00274763	2.3.1.15	(1) cpd00080[c0] + (1) cpd15268[c0] --> (1) cpd11493[c0] + (1) cpd15329[c0]	(1) Glycerol-3-phosphate-c0 + (1) Octadecanoyl-ACP-c0 --> (1) ACP-c0 + (1) 1-octadecanoyl-sn-glycerol 3-phosphate-c0	1	57.4
rxn09037_c0	(2E,6E)-farnesyl-diphosphate:isopentenyl-diphosphate farnesyltranstransferase (adding 5 isopentenyl units)	0.00157424	2.5.1.90	(5) cpd00113[c0] + (1) cpd00350[c0] --> (5) cpd00012[c0] + (5) cpd00067[c0] + (1) cpd02557[c0]	(5) Isopentenyldiphosphate-c0 + (1) Farnesyldiphosphate-c0 --> (5) PPi-c0 + (5) H+-c0 + (1) Farnesylfarnesylgeraniol-c0	1	100
rxn09039_c0	2-OCTAPRENYL-METHOXY-BENZOQ-METH-RXN.c	0.000524748	2.1.1.201	(1) cpd00017[c0] + (1) cpd15359[c0] --> (1) cpd00067[c0] + (1) cpd00019[c0] + (1) cpd15361[c0]	(1) S-Adenosyl-L-methionine-c0 + (1) 2-Octaprenyl-6-methoxy-1,4-benzoquinol-c0 --> (1) H+-c0 + (1) S-Adenosyl-homocysteine-c0 + (1) 2-Octaprenyl3-methyl-6-methoxy- 1,4-benzoquinol-c0	1	166
rxn09040_c0	2-Octaprenyl-3-methyl-6-methoxy-1,4-benzoquinol hydroxylase	0.000524748		(0.5) cpd00007[c0] + (1) cpd15361[c0] --> (1) cpd15360[c0]	(0.5) O2-c0 + (1) 2-Octaprenyl3-methyl-6-methoxy- 1,4-benzoquinol-c0 --> (1) 2-Octaprenyl-3-methyl-5-hydroxy-6-methoxy-1,4-benzoquinol-c0	1
rxn09042_c0	2-octaprenyl-6-methoxyphenol hydroxylase	0.000524748		(0.5) cpd00007[c0] + (1) cpd03446[c0] --> (1) cpd15359[c0]	(0.5) O2-c0 + (1) 2-Octaprenyl-6-methoxyphenol-c0 --> (1) 2-Octaprenyl-6-methoxy-1,4-benzoquinol-c0	1
rxn09067_c0	Phosphatidate phosphatase (periplasmic, n-C18:0)	0.000477464		(1) cpd00001[c0] + (1) cpd15526[c0] --> (1) cpd00009[c0] + (1) cpd00067[c0] + (1) cpd15311[c0]	(1) H2O-c0 + (1) 1,2-dioctadecanoyl-sn-glycerol 3-phosphate-c0 --> (1) Phosphate-c0 + (1) H+-c0 + (1) 1,2-Diacyl-sn-glycerol dioctadecanoyl-c0	1
rxn09106_c0	phosphatidylglycerol phosphate phosphatase (periplasm, n-C18:0)	0.00170262		(1) cpd00001[c0] + (1) cpd15547[c0] --> (1) cpd00009[c0] + (1) cpd00067[c0] + (1) cpd15540[c0]	(1) H2O-c0 + (1) Phosphatidylglycerophosphate dioctadecanoyl-c0 --> (1) Phosphate-c0 + (1) H+-c0 + (1) Phosphatidylglycerol-dioctadecanoyl-c0	1
rxn09113_c0	Phosphatidylglycerol synthase (n-C18:0)	0.00170262	2.7.8.5	(1) cpd00080[c0] + (1) cpd15421[c0] --> (1) cpd00046[c0] + (1) cpd15547[c0]	(1) Glycerol-3-phosphate-c0 + (1) CDP-1,2-dioctadecanoylglycerol-c0 --> (1) CMP-c0 + (1) Phosphatidylglycerophosphate dioctadecanoyl-c0	1	163
rxn09202_c0	Phosphatidylserine decarboxylase (n-C18:0)	0.000567541		(2) cpd00067[c0] + (1) cpd15557[c0] --> (1) cpd00011[c0] + (1) cpd15533[c0]	(2) H+-c0 + (1) phosphatidylserine dioctadecanoyl-c0 --> (1) CO2-c0 + (1) phosphatidylethanolamine-dioctadecanoyl-c0	1
rxn09210_c0	Phosphatidylserine syntase (n-C18:0)	0.000567541		(1) cpd00054[c0] + (1) cpd15421[c0] --> (2) cpd00067[c0] + (1) cpd00046[c0] + (1) cpd15557[c0]	(1) L-Serine-c0 + (1) CDP-1,2-dioctadecanoylglycerol-c0 --> (2) H+-c0 + (1) CMP-c0 + (1) phosphatidylserine dioctadecanoyl-c0	1
rxn10053_c0	phosphoribosylaminoimidazole carboxylase (ATP-dependent)	0	6.3.4.18	(1) cpd00001[c0] + (1) cpd00011[c0] + (1) cpd00002[c0] + (1) cpd02140[c0] --> (1) cpd00009[c0] + (2) cpd00067[c0] + (1) cpd00008[c0] + (1) cpd02893[c0]	(1) H2O-c0 + (1) CO2-c0 + (1) ATP-c0 + (1) AIR-c0 --> (1) Phosphate-c0 + (2) H+-c0 + (1) ADP-c0 + (1) 5'-Phosphoribosyl-4-carboxy-5-aminoimidazole-c0	1	165
rxn10191_c0	D-alanine-poly(phosphoribitol) ligase	0.000119366		(45) cpd00002[c0] + (45) cpd00117[c0] + (1) cpd15661[c0] --> (45) cpd00012[c0] + (90) cpd00067[c0] + (45) cpd00018[c0] + (1) cpd15663[c0]	(45) ATP-c0 + (45) D-Alanine-c0 + (1) Prenol-45n teichoic acid-c0 --> (45) PPi-c0 + (90) H+-c0 + (45) AMP-c0 + (1) Prenol-45n teichoic acid-alanine substituted-c0	1
rxn10193_c0	Poly(glycerol-phosphate) alpha-glucosyltransferase	0.000119366		(45) cpd00026[c0] + (1) cpd15661[c0] <==> (45) cpd00014[c0] + (1) cpd15662[c0]	(45) UDP-glucose-c0 + (1) Prenol-45n teichoic acid-c0 <==> (45) UDP-c0 + (1) Prenol-45n teichoic acid-glucose substituted-c0	1
rxn10197_c0	TECA4S	0.000119366		(1) cpd00001[c0] + (30) cpd00026[c0] + (30) cpd00175[c0] <==> (30) cpd00067[c0] + (30) cpd00091[c0] + (30) cpd00014[c0] + (1) cpd11459[c0]	(1) H2O-c0 + (30) UDP-glucose-c0 + (30) UDP-N-acetyl-D-galactosamine-c0 <==> (30) H+-c0 + (30) UMP-c0 + (30) UDP-c0 + (1) tcam-c0	1
rxn10199_c0	Peptidoglycan subunit synthesis	0.000119366		(1) cpd03495[c0] + (1) cpd15666[c0] <==> (1) cpd02229[c0] + (1) cpd15665[c0]	(1) Undecaprenyl-diphospho-N-acetylmuramoyl--N-acetylglucosamine-L-ala-D-glu-meso-2-6-diaminopimeloyl-D-ala-D-ala-c0 + (1) Peptidoglycan polymer (n-1 subunits)-c0 <==> (1) Bactoprenyl diphosphate-c0 + (1) Peptidoglycan-polymer-n-subunits-c0	1
rxn10205_c0	isoheptadecanoyl-glycerol-3-phosphate O-acyltransferase	0.00274763	2.3.1.15	(1) cpd00080[c0] + (1) cpd11432[c0] --> (1) cpd00010[c0] + (1) cpd15671[c0]	(1) Glycerol-3-phosphate-c0 + (1) fa11coa-c0 --> (1) CoA-c0 + (1) 1-isoheptadecanoyl-sn-glycerol 3-phosphate-c0	1	57.4
rxn10206_c0	anteisoheptadecanoyl-glycerol-3-phosphate O-acyltransferase	0.00274763	2.3.1.15	(1) cpd00080[c0] + (1) cpd11434[c0] --> (1) cpd00010[c0] + (1) cpd15672[c0]	(1) Glycerol-3-phosphate-c0 + (1) fa12coa-c0 --> (1) CoA-c0 + (1) 1-anteisoheptadecanoyl-sn-glycerol 3-phosphate-c0	1	57.4
rxn10226_c0	isoheptadecanoyl-CDPdiacylglycerol-serine O-phosphatidyltransferase	0.000567541		(1) cpd00054[c0] + (1) cpd15683[c0] --> (2) cpd00067[c0] + (1) cpd00046[c0] + (1) cpd15689[c0]	(1) L-Serine-c0 + (1) CDP-1,2-diisoheptadecanoylglycerol-c0 --> (2) H+-c0 + (1) CMP-c0 + (1) Diisoheptadecanoylphosphatidylserine-c0	1
rxn10227_c0	anteisoheptadecanoyl-CDPdiacylglycerol-serine O-phosphatidyltransferase	0.000567541		(1) cpd00054[c0] + (1) cpd15684[c0] --> (2) cpd00067[c0] + (1) cpd00046[c0] + (1) cpd15690[c0]	(1) L-Serine-c0 + (1) CDP-1,2-dianteisoheptadecanoylglycerol-c0 --> (2) H+-c0 + (1) CMP-c0 + (1) Dianteisoheptadecanoylphosphatidylserine-c0	1
rxn10232_c0	isoheptadecanoyl-phosphatidylserine decarboxylase	0.000567541		(2) cpd00067[c0] + (1) cpd15689[c0] <==> (1) cpd00011[c0] + (1) cpd15695[c0]	(2) H+-c0 + (1) Diisoheptadecanoylphosphatidylserine-c0 <==> (1) CO2-c0 + (1) Diisoheptadecanoylphosphatidylethanolamine-c0	1
rxn10233_c0	anteisoheptadecanoyl-phosphatidylserine decarboxylase	0.000567541		(2) cpd00067[c0] + (1) cpd15690[c0] <==> (1) cpd00011[c0] + (1) cpd15696[c0]	(2) H+-c0 + (1) Dianteisoheptadecanoylphosphatidylserine-c0 <==> (1) CO2-c0 + (1) Dianteisoheptadecanoylphosphatidylethanolamine-c0	1
rxn10238_c0	isoheptadecanoyl-phosphatidic acid phosphatase	0.000477464		(1) cpd00001[c0] + (1) cpd15677[c0] --> (1) cpd00009[c0] + (1) cpd00067[c0] + (1) cpd15701[c0]	(1) H2O-c0 + (1) 1,2-diisoheptadecanoyl-sn-glycerol 3-phosphate-c0 --> (1) Phosphate-c0 + (1) H+-c0 + (1) 1,2-Diisoheptadecanoyl-sn-glycerol-c0	1
rxn10239_c0	anteisoheptadecanoyl-phosphatidic acid phosphatase	0.000477464		(1) cpd00001[c0] + (1) cpd15678[c0] --> (1) cpd00009[c0] + (1) cpd00067[c0] + (1) cpd15702[c0]	(1) H2O-c0 + (1) 1,2-dianteisoheptadecanoyl-sn-glycerol 3-phosphate-c0 --> (1) Phosphate-c0 + (1) H+-c0 + (1) 1,2-Dianteisoheptadecanoyl-sn-glycerol-c0	1
rxn10259_c0	isoheptadecanoyl-CDPdiacylglycerol:sn-glycerol-3-phosphate 3-phosphatidyltransferase	0.00170262	2.7.8.5	(1) cpd00080[c0] + (1) cpd15683[c0] <==> (1) cpd00046[c0] + (1) cpd15716[c0]	(1) Glycerol-3-phosphate-c0 + (1) CDP-1,2-diisoheptadecanoylglycerol-c0 <==> (1) CMP-c0 + (1) Diisoheptadecanoylphosphatidylglycerophosphate-c0	1	163
rxn10260_c0	anteisoheptadecanoyl-CDPdiacylglycerol:sn-glycerol-3-phosphate 3-phosphatidyltransferase	0.00170262	2.7.8.5	(1) cpd00080[c0] + (1) cpd15684[c0] <==> (1) cpd00046[c0] + (1) cpd15717[c0]	(1) Glycerol-3-phosphate-c0 + (1) CDP-1,2-dianteisoheptadecanoylglycerol-c0 <==> (1) CMP-c0 + (1) Dianteisoheptadecanoylphosphatidylglycerophosphate-c0	1	163
rxn10265_c0	isoheptadecanoyl-Phosphatidylglycerophosphate phosphohydrolase	0.00170262		(1) cpd00001[c0] + (1) cpd15716[c0] --> (1) cpd00009[c0] + (1) cpd00067[c0] + (1) cpd15722[c0]	(1) H2O-c0 + (1) Diisoheptadecanoylphosphatidylglycerophosphate-c0 --> (1) Phosphate-c0 + (1) H+-c0 + (1) Diisoheptadecanoylphosphatidylglycerol-c0	1
rxn10266_c0	anteisoheptadecanoyl-Phosphatidylglycerophosphate phosphohydrolase	0.00170262		(1) cpd00001[c0] + (1) cpd15717[c0] --> (1) cpd00009[c0] + (1) cpd00067[c0] + (1) cpd15723[c0]	(1) H2O-c0 + (1) Dianteisoheptadecanoylphosphatidylglycerophosphate-c0 --> (1) Phosphate-c0 + (1) H+-c0 + (1) Dianteisoheptadecanoylphosphatidylglycerol-c0	1
rxn10273_c0	stearoyl-UDP-glucosyltransferase (diglucosyl)	0.000477464		(1) cpd00026[c0] + (1) cpd15739[c0] <==> (1) cpd00014[c0] + (1) cpd15730[c0]	(1) UDP-glucose-c0 + (1) Monoglucosyl-1,2 distearoylglycerol-c0 <==> (1) UDP-c0 + (1) Diglucosyl-1,2 distearoylglycerol-c0	1
rxn10274_c0	isoheptadecanoyl-UDP-glucosyltransferase (diglucosyl)	0.000477464		(1) cpd00026[c0] + (1) cpd15740[c0] <==> (1) cpd00014[c0] + (1) cpd15731[c0]	(1) UDP-glucose-c0 + (1) Monoglucosyl-1,2 diisoheptadecanoylglycerol-c0 <==> (1) UDP-c0 + (1) Diglucosyl-1,2 diisoheptadecanoylglycerol-c0	1
rxn10275_c0	anteisoheptadecanoyl-UDP-glucosyltransferase (diglucosyl)	0.000477464		(1) cpd00026[c0] + (1) cpd15741[c0] <==> (1) cpd00014[c0] + (1) cpd15732[c0]	(1) UDP-glucose-c0 + (1) Monoglucosyl-1,2 dianteisoheptadecanoylglycerol-c0 <==> (1) UDP-c0 + (1) Diglucosyl-1,2 dianteisoheptadecanoylglycerol-c0	1
rxn10282_c0	stearoyl-UDP-glucosyltransferase (monoglucosyl)	0.000477464		(1) cpd00026[c0] + (1) cpd15311[c0] <==> (1) cpd00014[c0] + (1) cpd15739[c0]	(1) UDP-glucose-c0 + (1) 1,2-Diacyl-sn-glycerol dioctadecanoyl-c0 <==> (1) UDP-c0 + (1) Monoglucosyl-1,2 distearoylglycerol-c0	1
rxn10283_c0	isoheptadecanoyl-UDP-glucosyltransferase (monoglucosyl)	0.000477464		(1) cpd00026[c0] + (1) cpd15701[c0] <==> (1) cpd00014[c0] + (1) cpd15740[c0]	(1) UDP-glucose-c0 + (1) 1,2-Diisoheptadecanoyl-sn-glycerol-c0 <==> (1) UDP-c0 + (1) Monoglucosyl-1,2 diisoheptadecanoylglycerol-c0	1
rxn10284_c0	anteisoheptadecanoyl-UDP-glucosyltransferase (monoglucosyl)	0.000477464		(1) cpd00026[c0] + (1) cpd15702[c0] <==> (1) cpd00014[c0] + (1) cpd15741[c0]	(1) UDP-glucose-c0 + (1) 1,2-Dianteisoheptadecanoyl-sn-glycerol-c0 <==> (1) UDP-c0 + (1) Monoglucosyl-1,2 dianteisoheptadecanoylglycerol-c0	1
rxn10300_c0	stearoyl-lipoteichoic acid synthesis (n=24), linked, glucose substituted	0.000119366		(24) cpd00026[c0] + (1) cpd15748[c0] <==> (24) cpd00014[c0] + (1) cpd15757[c0]	(24) UDP-glucose-c0 + (1) Stearoyllipoteichoic acid (n=24), linked, unsubstituted-c0 <==> (24) UDP-c0 + (1) Stearoyllipoteichoic-acid-n24-linked-glucose-substituted-c0	1
rxn10301_c0	isoheptadecanoyl-lipoteichoic acid synthesis (n=24), linked, glucose substituted	0.000119366		(24) cpd00026[c0] + (1) cpd15749[c0] <==> (24) cpd00014[c0] + (1) cpd15758[c0]	(24) UDP-glucose-c0 + (1) Isoheptadecanoyllipoteichoic acid (n=24), linked, unsubstituted-c0 <==> (24) UDP-c0 + (1) Isoheptadecanoyllipoteichoic-acid-n24-linked-glucose-substituted-c0	1
rxn10302_c0	anteisoheptadecanoyl-lipoteichoic acid synthesis (n=24), linked, glucose substituted	0.000119366		(24) cpd00026[c0] + (1) cpd15750[c0] <==> (24) cpd00014[c0] + (1) cpd15759[c0]	(24) UDP-glucose-c0 + (1) Anteisoheptadecanoyllipoteichoic acid (n=24), linked, unsubstituted-c0 <==> (24) UDP-c0 + (1) Anteisoheptadecanoyllipoteichoic-acid-n24-linked-glucose-substituted-c0	1
rxn10309_c0	stearoyl-lipoteichoic acid synthesis (n=24), linked, N-acetylglucosamine substituted	0.000119366		(24) cpd00037[c0] + (1) cpd15748[c0] <==> (24) cpd00014[c0] + (1) cpd15766[c0]	(24) UDP-N-acetylglucosamine-c0 + (1) Stearoyllipoteichoic acid (n=24), linked, unsubstituted-c0 <==> (24) UDP-c0 + (1) Stearoyllipoteichoic-acid-n24-linked-N-acetyl-D-glucosamine-c0	1
rxn10310_c0	isoheptadecanoyl-lipoteichoic acid synthesis (n=24), linked, N-acetylglucosamine substituted	0.000119366		(24) cpd00037[c0] + (1) cpd15749[c0] <==> (24) cpd00014[c0] + (1) cpd15767[c0]	(24) UDP-N-acetylglucosamine-c0 + (1) Isoheptadecanoyllipoteichoic acid (n=24), linked, unsubstituted-c0 <==> (24) UDP-c0 + (1) Isoheptadecanoyllipoteichoic-acid-n24-linked-N-acetyl-D-glucosamine-c0	1
rxn10311_c0	anteisoheptadecanoyl-lipoteichoic acid synthesis (n=24), linked, N-acetylglucosamine substituted	0.000119366		(24) cpd00037[c0] + (1) cpd15750[c0] <==> (24) cpd00014[c0] + (1) cpd15768[c0]	(24) UDP-N-acetylglucosamine-c0 + (1) Anteisoheptadecanoyllipoteichoic acid (n=24), linked, unsubstituted-c0 <==> (24) UDP-c0 + (1) Anteisoheptadecanoyllipoteichoic-acid-n24-linked-N-acetyl-D-glucosamine-c0	1
rxn10318_c0	stearoyl-lipoteichoic acid synthesis (n=24), unlinked, D-alanine substituted	0.000119366		(24) cpd00002[c0] + (24) cpd00117[c0] + (1) cpd15748[c0] --> (24) cpd00012[c0] + (48) cpd00067[c0] + (24) cpd00018[c0] + (1) cpd15775[c0]	(24) ATP-c0 + (24) D-Alanine-c0 + (1) Stearoyllipoteichoic acid (n=24), linked, unsubstituted-c0 --> (24) PPi-c0 + (48) H+-c0 + (24) AMP-c0 + (1) Stearoyllipoteichoic-acid-n24-linked-D-alanine-substituted-c0	1
rxn10319_c0	isoheptadecanoyl-lipoteichoic acid synthesis (n=24), unlinked, D-alanine substituted	0.000119366		(24) cpd00002[c0] + (24) cpd00117[c0] + (1) cpd15749[c0] --> (24) cpd00012[c0] + (48) cpd00067[c0] + (24) cpd00018[c0] + (1) cpd15776[c0]	(24) ATP-c0 + (24) D-Alanine-c0 + (1) Isoheptadecanoyllipoteichoic acid (n=24), linked, unsubstituted-c0 --> (24) PPi-c0 + (48) H+-c0 + (24) AMP-c0 + (1) Isoheptadecanoyllipoteichoic-acid-n24-linked-D-alanine-substituted-c0	1
rxn10320_c0	anteisoheptadecanoyl-lipoteichoic acid synthesis (n=24), unlinked, D-alanine substituted	0.000119366		(24) cpd00002[c0] + (24) cpd00117[c0] + (1) cpd15750[c0] --> (24) cpd00012[c0] + (48) cpd00067[c0] + (24) cpd00018[c0] + (1) cpd15777[c0]	(24) ATP-c0 + (24) D-Alanine-c0 + (1) Anteisoheptadecanoyllipoteichoic acid (n=24), linked, unsubstituted-c0 --> (24) PPi-c0 + (48) H+-c0 + (24) AMP-c0 + (1) Anteisoheptadecanoyllipoteichoic-acid-n24-linked-D-alanine-substituted-c0	1
rxn10336_c0	stearoyl-cardiolipin synthase	0.000567541		(2) cpd15540[c0] <==> (1) cpd00100[c0] + (1) cpd15793[c0]	(2) Phosphatidylglycerol-dioctadecanoyl-c0 <==> (1) Glycerol-c0 + (1) Stearoylcardiolipin-B-subtilis-c0	1
rxn10337_c0	isoheptadecanoyl-cardiolipin synthase	0.000567541		(2) cpd15722[c0] <==> (1) cpd00100[c0] + (1) cpd15794[c0]	(2) Diisoheptadecanoylphosphatidylglycerol-c0 <==> (1) Glycerol-c0 + (1) Isoheptadecanoylcardiolipin-B-subtilis-c0	1
rxn10338_c0	anteisoheptadecanoyl-cardiolipin synthase	0.000567541		(2) cpd15723[c0] <==> (1) cpd00100[c0] + (1) cpd15795[c0]	(2) Dianteisoheptadecanoylphosphatidylglycerol-c0 <==> (1) Glycerol-c0 + (1) Anteisoheptadecanoylcardiolipin-B-subtilis-c0	1
rxn10484_c0	diaminopimelate dehydrogenase	0.000119366		(2) cpd00067[c0] + (1) cpd00005[c0] + (1) cpd00013[c0] + (1) cpd02465[c0] <==> (1) cpd00006[c0] + (1) cpd00516[c0]	(2) H+-c0 + (1) NADPH-c0 + (1) NH3-c0 + (1) tetrahydrodipicolinate-c0 <==> (1) NADP-c0 + (1) meso-2,6-Diaminopimelate-c0	1
rxn10621_c0	sirohydrochlorin dehydrogenase (NAD)	0.000524748		(1) cpd00003[c0] + (1) cpd01620[c0] <==> (2) cpd00067[c0] + (1) cpd00004[c0] + (1) cpd16034[c0]	(1) NAD-c0 + (1) Precorrin 2-c0 <==> (2) H+-c0 + (1) NADH-c0 + (1) sirohydrochlorin 2-c0	1
rxn10623_c0	sirohydrochlorin ferrochetalase	0.000524748		(1) cpd10515[c0] + (1) cpd16034[c0] <==> (2) cpd00067[c0] + (1) cpd00557[c0]	(1) Fe2+-c0 + (1) sirohydrochlorin 2-c0 <==> (2) H+-c0 + (1) Siroheme-c0	1
rxn10785_c0	(2E,6E)-farnesyl-diphosphate:isopentenyl-diphosphate farnesyltranstransferase (adding 7 isopentenyl units)	0.000119366	2.5.1.91	(7) cpd00113[c0] + (1) cpd00350[c0] --> (7) cpd00012[c0] + (7) cpd00067[c0] + (1) cpd02746[c0]	(7) Isopentenyldiphosphate-c0 + (1) Farnesyldiphosphate-c0 --> (7) PPi-c0 + (7) H+-c0 + (1) all trans Decaprenyl diphosphate-c0	1	112
rxn10954_c0	Fatty acid biosynthesis (n-C18:0)	0.00549525		(23) cpd00067[c0] + (16) cpd00005[c0] + (1) cpd11488[c0] + (7) cpd11492[c0] --> (8) cpd00001[c0] + (7) cpd00011[c0] + (16) cpd00006[c0] + (7) cpd11493[c0] + (1) cpd15268[c0]	(23) H+-c0 + (16) NADPH-c0 + (1) Acetoacetyl-ACP-c0 + (7) Malonyl-acyl-carrierprotein--c0 --> (8) H2O-c0 + (7) CO2-c0 + (16) NADP-c0 + (7) ACP-c0 + (1) Octadecanoyl-ACP-c0	1
rxn11038_c0	rxn11038	0.0010495		(1) cpd16125[c0] <==> (1) cpd00009[c0] + (1) cpd00216[c0]	(1) 5-enolpyruvyl-3-phosphoshikimate-c0 <==> (1) Phosphate-c0 + (1) Chorismate-c0	1
rxn11165_c0	rxn11165	0.0010495		(1) cpd00061[c0] + (1) cpd02030[c0] <==> (1) cpd00009[c0] + (1) cpd16125[c0]	(1) Phosphoenolpyruvate-c0 + (1) 3-phosphoshikimate-c0 <==> (1) Phosphate-c0 + (1) 5-enolpyruvyl-3-phosphoshikimate-c0	1
rxn12225_c0	2-octaprenylphenol hydroxylase	0.000262374		(1) cpd00007[c0] + (2) cpd03444[c0] --> (2) cpd03445[c0]	(1) O2-c0 + (2) 2-Octaprenylphenol-c0 --> (2) 2-Octaprenyl-6-hydroxyphenol-c0	1
rxn12806_c0	Nicotinic acid transport via proton symport (periplasm)	0.0010495		(1) cpd00067[e0] + (1) cpd00218[e0] <==> (1) cpd00067[c0] + (1) cpd00218[c0]	(1) H+-e0 + (1) Nicotinic acid <==> (1) H+-c0 + (1) Niacin-c0	1
rxn13085_c0	Spermidine synthase	0.000524748		(1) cpd00017[c0] + (1) cpd00118[c0] --> (1) cpd00011[c0] + (1) cpd00147[c0] + (1) cpd00264[c0]	(1) S-Adenosyl-L-methionine-c0 + (1) Putrescine-c0 --> (1) CO2-c0 + (1) 5-Methylthioadenosine-c0 + (1) Spermidine-c0	1
rxn13893_c0	protoporphyrinogen oxidase anaerobic	-0.000174916		(3) cpd15500[c0] + (1) cpd00791[c0] <==> (3) cpd15499[c0] + (1) cpd01476[c0]	(3) Menaquinone-8-c0 + (1) ProtoporphyrinogenIX-c0 <==> (3) Menaquinol 8-c0 + (1) Protoporphyrin-c0	1
rxn00856_c0	putrescine:2-oxoglutarate aminotransferase	0	2.6.1.82	(1) cpd00024[c0] + (1) cpd00118[c0] --> (1) cpd00023[c0] + (1) cpd00434[c0]	(1) 2-Oxoglutarate-c0 + (1) Putrescine-c0 --> (1) L-Glutamate-c0 + (1) 4-Aminobutanal-c0	3	200
rxn05579_c0	Glycine betaine transport via proton symport, reversible	0		(1) cpd00540[e0] + (1) cpd00067[e0] <==> (1) cpd00067[c0] + (1) cpd00540[c0]	(1) BET-e0 + (1) H+-e0 <==> (1) H+-c0 + (1) BET-c0	3	191
rxn00913_c0	Guanosine 5'-monophosphate phosphohydrolase	0	3.1.3.5	(1) cpd00001[c0] + (1) cpd00126[c0] --> (1) cpd00009[c0] + (1) cpd00311[c0]	(1) H2O-c0 + (1) GMP-c0 --> (1) Phosphate-c0 + (1) Guanosine-c0	3	133
rxn01225_c0	Guanine aminohydrolase	0	3.5.4.3	(1) cpd00001[c0] + (1) cpd00067[c0] + (1) cpd00207[c0] --> (1) cpd00013[c0] + (1) cpd00309[c0]	(1) H2O-c0 + (1) H+-c0 + (1) Guanine-c0 --> (1) NH3-c0 + (1) XAN-c0	3	179
rxn05210_c0	phosphate Na+ symporter	0.0820955		(1) cpd00009[e0] + (2) cpd00971[e0] <==> (1) cpd00009[c0] + (2) cpd00971[c0]	(1) Phosphate-e0 + (2) Na+-e0 <==> (1) Phosphate-c0 + (2) Na+-c0	3	178
rxn00130_c0	AMP aminohydrolase	0	3.5.4.17	(1) cpd00001[c0] + (1) cpd00067[c0] + (1) cpd00018[c0] --> (1) cpd00013[c0] + (1) cpd00114[c0]	(1) H2O-c0 + (1) H+-c0 + (1) AMP-c0 --> (1) NH3-c0 + (1) IMP-c0	3	177
rxn01391_c0	L-arabinitol:NAD+ 4-oxidoreductase (L-xylulose-forming)	0	1.1.1.12	(1) cpd00003[c0] + (1) cpd00417[c0] <==> (1) cpd00067[c0] + (1) cpd00004[c0] + (1) cpd00261[c0]	(1) NAD-c0 + (1) L-Lyxitol-c0 <==> (1) H+-c0 + (1) NADH-c0 + (1) L-Lyxulose-c0	3	177
rxn00342_c0	L-Asparagine amidohydrolase	0	3.5.1.1	(1) cpd00001[c0] + (1) cpd00132[c0] --> (1) cpd00013[c0] + (1) cpd00041[c0]	(1) H2O-c0 + (1) L-Asparagine-c0 --> (1) NH3-c0 + (1) L-Aspartate-c0	3	182
rxn00363_c0	Cytidine-5'-monophosphate phosphohydrolase	0	3.1.3.5	(1) cpd00001[c0] + (1) cpd00046[c0] --> (1) cpd00009[c0] + (1) cpd00367[c0]	(1) H2O-c0 + (1) CMP-c0 --> (1) Phosphate-c0 + (1) Cytidine-c0	3	133
rxn05527_c0	TRANS-RXN-199.ce	0		(1) cpd00067[e0] + (1) cpd00307[e0] <==> (1) cpd00067[c0] + (1) cpd00307[c0]	(1) H+-e0 + (1) Cytosine-e0-e0 <==> (1) H+-c0 + (1) Cytosine-c0	3	173
rxn09247_c0	RXN0-4083.cp	0.014532		(1) cpd00971[e0] + (1) cpd00054[e0] <==> (1) cpd00054[c0] + (1) cpd00971[c0]	(1) Na+-e0 + (1) Serine <==> (1) L-Serine-c0 + (1) Na+-c0	3	112
rxn00708_c0	Uridine 5'-monophosphate phosphohydrolase	0	3.1.3.5	(1) cpd00001[c0] + (1) cpd00091[c0] --> (1) cpd00009[c0] + (1) cpd00249[c0]	(1) H2O-c0 + (1) UMP-c0 --> (1) Phosphate-c0 + (1) Uridine-c0	3	133
rxn08126_c0	Amylomaltase (maltotriose)	0	2.4.1.25	(1) cpd00179[c0] + (1) cpd01262[c0] <==> (1) cpd00027[c0] + (1) cpd01399[c0]	(1) Maltose-c0 + (1) Amylotriose-c0 <==> (1) D-Glucose-c0 + (1) Maltotetraose-c0	3	175
rxn00938_c0	Nicotinamide amidohydrolase	0	3.5.1.19	(1) cpd00001[c0] + (1) cpd00133[c0] --> (1) cpd00013[c0] + (1) cpd00218[c0]	(1) H2O-c0 + (1) Nicotinamide-c0 --> (1) NH3-c0 + (1) Niacin-c0	3	177
rxn08127_c0	Amylomaltase (maltotetraose)	0	2.4.1.25	(1) cpd00179[c0] + (1) cpd01399[c0] <==> (1) cpd00027[c0] + (1) cpd15495[c0]	(1) Maltose-c0 + (1) Maltotetraose-c0 <==> (1) D-Glucose-c0 + (1) Maltopentaose-c0	3	175
rxn08128_c0	Amylomaltase (maltopentaose)	0	2.4.1.25	(1) cpd00179[c0] + (1) cpd15495[c0] <==> (1) cpd00027[c0] + (1) cpd01329[c0]	(1) Maltose-c0 + (1) Maltopentaose-c0 <==> (1) D-Glucose-c0 + (1) Maltohexaose-c0	3	175
rxn08129_c0	Amylomaltase (maltohexaose)	0	2.4.1.25	(1) cpd00179[c0] + (1) cpd01329[c0] <==> (1) cpd00027[c0] + (1) cpd15494[c0]	(1) Maltose-c0 + (1) Maltohexaose-c0 <==> (1) D-Glucose-c0 + (1) Maltoheptaose-c0	3	175
rxn02112_c0	(R,R)-Butane-2,3-diol:NAD+ oxidoreductase	0	1.1.1.4	(1) cpd00003[c0] + (1) cpd01947[c0] <==> (1) cpd00067[c0] + (1) cpd00004[c0] + (1) cpd00361[c0]	(1) NAD-c0 + (1) BDOH-c0 <==> (1) H+-c0 + (1) NADH-c0 + (1) ACTN-c0	3	151
rxn08111_c0	aldehyde dehydrogenase [NAD(P)+]	0	1.2.1.5	(1) cpd00001[c0] + (1) cpd00003[c0] + (1) cpd01011[c0] --> (2) cpd00067[c0] + (1) cpd00004[c0] + (1) cpd00211[c0]	(1) H2O-c0 + (1) NAD-c0 + (1) Butanal-c0 --> (2) H+-c0 + (1) NADH-c0 + (1) Butyrate-c0	3	159
rxn05518_c0	cellobiose transport via PEP:Pyr PTS	0		(1) cpd00061[c0] + (1) cpd00158[e0] --> (1) cpd00020[c0] + (1) cpd02760[c0]	(1) Phosphoenolpyruvate-c0 + (1) CELB-e0-e0 --> (1) Pyruvate-c0 + (1) cellobiose 6-phoshate-c0	3	123
rxn09681_c0	D-fructose transport in via proton symport	-1.01519		(1) cpd00067[e0] + (1) cpd00082[e0] <==> (1) cpd00067[c0] + (1) cpd00082[c0]	(1) H+-e0 + (1) D-Fructose-e0 <==> (1) H+-c0 + (1) D-Fructose-c0	3	177
rxn05612_c0	TRANS-RXNAVI-26524.ce.brachyexp.MELIBIOSE_MELIBIOSE	0		(1) cpd00067[e0] + (1) cpd03198[e0] <==> (1) cpd00067[c0] + (1) cpd03198[c0]	(1) H+-e0 + (1) Melibiose-e0-e0 <==> (1) H+-c0 + (1) Melibiose-c0	3	139
rxn09658_c0	TRANS-RXNAVI-26524.ce.brachyexp.SUCROSE_SUCROSE	0		(1) cpd00067[e0] + (1) cpd00076[e0] <==> (1) cpd00067[c0] + (1) cpd00076[c0]	(1) H+-e0 + (1) Sucrose-e0-e0 <==> (1) H+-c0 + (1) Sucrose-c0	3	156
rxn09663_c0	TRANS-RXNAVI-26524.ce.brachyexp.CPD-10330_CPD-10330	0		(1) cpd00067[e0] + (1) cpd00105[e0] <==> (1) cpd00067[c0] + (1) cpd00105[c0]	(1) H+-e0 + (1) D-Ribose-e0-e0 <==> (1) H+-c0 + (1) D-Ribose-c0	3	118
rxn01109_c0	beta-D-Glucose:NADP+ 1-oxoreductase	0	1.1.1.360	(1) cpd00190[c0] + (1) cpd00006[c0] <==> (1) cpd00067[c0] + (1) cpd00005[c0] + (1) cpd00170[c0]	(1) beta-D-Glucose-c0 + (1) NADP-c0 <==> (1) H+-c0 + (1) NADPH-c0 + (1) Gluconolactone-c0	4	147
rxn08976_c0	quinone reductase	0	1.6.5.2	(1) cpd00067[c0] + (1) cpd00004[c0] + (1) cpd15352[c0] --> (1) cpd00003[c0] + (1) cpd15353[c0]	(1) H+-c0 + (1) NADH-c0 + (1) 2-Demethylmenaquinone-8-c0 --> (1) NAD-c0 + (1) 2-Demethylmenaquinol 8-c0	4	184
rxn12197_c0	gluconolactonase	0	3.1.1.17	(1) cpd00001[c0] + (1) cpd00170[c0] --> (1) cpd00222[c0] + (1) cpd00067[e0]	(1) H2O-c0 + (1) Gluconolactone-c0 --> (1) GLCN-c0 + (1) H+-e0	4	200
rxn02400_c0	Nicotinate D-ribonucleotide phosphohydrolase	0	3.1.3.5	(1) cpd00001[c0] + (1) cpd00873[c0] --> (1) cpd00009[c0] + (1) cpd03471[c0]	(1) H2O-c0 + (1) Nicotinate ribonucleotide-c0 --> (1) Phosphate-c0 + (1) Nicotinate D-ribonucleoside-c0	4	133
rxn33927_c0	myo-Inositol Synthesis	0	3.1.3.25	(1) cpd00001[c0] + (1) cpd00079[c0] --> (1) cpd00009[c0] + (1) cpd00121[c0]	(1) H2O-c0 + (1) D-glucose-6-phosphate-c0 --> (1) Phosphate-c0 + (1) L-Inositol-c0	4	184
rxn01068_c0	L-threonine:NAD+ oxidoreductase	0	1.1.1.103	(1) cpd00003[c0] + (1) cpd00161[c0] --> (1) cpd00067[c0] + (1) cpd00004[c0] + (1) cpd02211[c0]	(1) NAD-c0 + (1) L-Threonine-c0 --> (1) H+-c0 + (1) NADH-c0 + (1) L-2-Amino-acetoacetate-c0	4	156
rxn02168_c0	(3R)-3-Hydroxybutanoyl-CoA hydro-lyase	0	4.2.1.55	(1) cpd02234[c0] <==> (1) cpd00001[c0] + (1) cpd00650[c0]	(1) (R)-3-Hydroxybutanoyl-CoA-c0 <==> (1) H2O-c0 + (1) Crotonyl-CoA-c0	4	149
rxn02666_c0	R03758	0		(1) cpd00011[c0] + (1) cpd01298[c0] <==> (1) cpd00067[c0] + (1) cpd02211[c0]	(1) CO2-c0 + (1) Aminoacetone-c0 <==> (1) H+-c0 + (1) L-2-Amino-acetoacetate-c0	4	200
rxn01833_c0	aminoacetone:oxygen oxidoreductase(deaminating)	0	1.4.3.4	(1) cpd00001[c0] + (1) cpd00007[c0] + (1) cpd01298[c0] --> (1) cpd00025[c0] + (1) cpd00013[c0] + (1) cpd00428[c0]	(1) H2O-c0 + (1) O2-c0 + (1) Aminoacetone-c0 --> (1) H2O2-c0 + (1) NH3-c0 + (1) 2-Oxopropanal-c0	4	114

## Sheet: GapfillReactions-Acetobacter_pa
rxn.id	rxn.name	flux	ec	rxn.equation_ids	rxn.equation_names	gapfill.step	seq.support
rxn00100_c0	ATP:dephospho-CoA 3'-phosphotransferase	0.00256447	2.7.1.24	(1) cpd00002[c0] + (1) cpd00655[c0] --> (1) cpd00067[c0] + (1) cpd00008[c0] + (1) cpd00010[c0]	(1) ATP-c0 + (1) Dephospho-CoA-c0 --> (1) H+-c0 + (1) ADP-c0 + (1) CoA-c0	1	146
rxn00137_c0	Adenosine 3',5'-bisphosphate 3'-phosphohydrolase	0.00128224	3.1.3.7	(1) cpd00001[c0] + (1) cpd00045[c0] --> (1) cpd00009[c0] + (1) cpd00018[c0]	(1) H2O-c0 + (1) Adenosine 3-5-bisphosphate-c0 --> (1) Phosphate-c0 + (1) AMP-c0	1	145
rxn00157_c0	Acetyl-CoA:formate C-acetyltransferase	-0.246595		(1) cpd00047[c0] + (1) cpd00022[c0] <==> (1) cpd00020[c0] + (1) cpd00010[c0]	(1) Formate-c0 + (1) Acetyl-CoA-c0 <==> (1) Pyruvate-c0 + (1) CoA-c0	1
rxn00193_c0	glutamate racemase	0.0103568	5.1.1.3	(1) cpd00023[c0] <==> (1) cpd00186[c0]	(1) L-Glutamate-c0 <==> (1) D-Glutamate-c0	1	190
rxn00440_c0	ATP:thiamine diphosphotransferase	0.00128224		(1) cpd00002[c0] + (1) cpd00305[c0] --> (1) cpd00067[c0] + (1) cpd00056[c0] + (1) cpd00018[c0]	(1) ATP-c0 + (1) Thiamin-c0 --> (1) H+-c0 + (1) TPP-c0 + (1) AMP-c0	1
rxn00470_c0	L-ornithine carboxy-lyase (putrescine-forming)	0.00256447	4.1.1.17	(1) cpd00067[c0] + (1) cpd00064[c0] --> (1) cpd00011[c0] + (1) cpd00118[c0]	(1) H+-c0 + (1) Ornithine-c0 --> (1) CO2-c0 + (1) Putrescine-c0	1	343
rxn00551_c0	diphosphate:D-fructose-6-phosphate 1-phosphotransferase	9.66768		(1) cpd00012[c0] + (1) cpd00072[c0] <==> (1) cpd00009[c0] + (1) cpd00067[c0] + (1) cpd00290[c0]	(1) PPi-c0 + (1) D-fructose-6-phosphate-c0 <==> (1) Phosphate-c0 + (1) H+-c0 + (1) D-fructose-1,6-bisphosphate-c0	1
rxn00646_c0	L-glutamate:L-cysteine gamma-ligase (ADP-forming)	0.00128224		(1) cpd00002[c0] + (1) cpd00023[c0] + (1) cpd00084[c0] --> (1) cpd00009[c0] + (1) cpd00067[c0] + (1) cpd00008[c0] + (1) cpd00506[c0]	(1) ATP-c0 + (1) L-Glutamate-c0 + (1) L-Cysteine-c0 --> (1) Phosphate-c0 + (1) H+-c0 + (1) ADP-c0 + (1) gamma-Glutamylcysteine-c0	1
rxn00966_c0	chorismate pyruvate-lyase (4-hydroxybenzoate-forming)	-0.00128224	4.1.3.40	(1) cpd00020[c0] + (1) cpd00136[c0] <==> (1) cpd00216[c0]	(1) Pyruvate-c0 + (1) 4-Hydroxybenzoate-c0 <==> (1) Chorismate-c0	1	24.3
rxn01138_c0	Adenosine:phosphate alpha-D-ribosyltransferase	0.00769342	2.4.2.1	(1) cpd00009[c0] + (1) cpd00182[c0] <==> (1) cpd00128[c0] + (1) cpd00475[c0]	(1) Phosphate-c0 + (1) Adenosine-c0 <==> (1) Adenine-c0 + (1) Ribose 1-phosphate-c0	1	194
rxn01258_c0	chorismate hydroxymutase	0.00256447	5.4.4.2	(1) cpd00216[c0] <==> (1) cpd00658[c0]	(1) Chorismate-c0 <==> (1) Isochorismate-c0	1	82.4
rxn01265_c0	Nicotinate D-ribonucleotide:diphosphate phosphoribosyltransferase	-0.00128224		(1) cpd00012[c0] + (1) cpd00873[c0] <==> (1) cpd00103[c0] + (1) cpd00218[c0]	(1) PPi-c0 + (1) Nicotinate ribonucleotide-c0 <==> (1) PRPP-c0 + (1) Niacin-c0	1
rxn01358_c0	inosine:phosphate alpha-D-ribosyltransferase	0	2.4.2.1	(1) cpd00009[c0] + (1) cpd00246[c0] <==> (1) cpd00475[c0] + (1) cpd00226[c0]	(1) Phosphate-c0 + (1) Inosine-c0 <==> (1) Ribose 1-phosphate-c0 + (1) HYXN-c0	1	194
rxn01466_c0	Geranyl-diphosphate:isopentenyl-diphosphate geranyltrans-transferase	0.0142035	2.5.1.10	(1) cpd00113[c0] + (1) cpd00283[c0] --> (1) cpd00012[c0] + (1) cpd00067[c0] + (1) cpd00350[c0]	(1) Isopentenyldiphosphate-c0 + (1) Geranyldiphosphate-c0 --> (1) PPi-c0 + (1) H+-c0 + (1) Farnesyldiphosphate-c0	1	195
rxn02000_c0	dTDP-4-dehydro-6-deoxy-D-glucose 3,5-epimerase	0.0103568	5.1.3.13	(1) cpd00521[c0] <==> (1) cpd00522[c0]	(1) dTDP-4-oxo-6-deoxy-D-glucose-c0 <==> (1) dTDP-4-oxo-L-rhamnose-c0	1	198
rxn02155_c0	ATP:nicotinamide-nucleotide adenylyltransferase	0.00256447	2.7.7.18	(1) cpd00002[c0] + (1) cpd00873[c0] <==> (1) cpd00012[c0] + (1) cpd00638[c0]	(1) ATP-c0 + (1) Nicotinate ribonucleotide-c0 <==> (1) PPi-c0 + (1) Deamido-NAD-c0	1	197
rxn02175_c0	ATP:pantetheine-4'-phosphate adenylyltransferase	0.00256447	2.7.7.3	(1) cpd00002[c0] + (1) cpd00834[c0] <==> (1) cpd00012[c0] + (1) cpd00655[c0]	(1) ATP-c0 + (1) Phosphopantetheine-c0 <==> (1) PPi-c0 + (1) Dephospho-CoA-c0	1	186
rxn02264_c0	Hydroxymethylbilane hydro-lyase(cyclizing)	0.00256447		(1) cpd00755[c0] <==> (1) cpd00001[c0] + (1) cpd00774[c0]	(1) Hydroxymethylbilane-c0 <==> (1) H2O-c0 + (1) UroporphyrinogenIII-c0	1
rxn02304_c0	protoporphyrinogen-IX:oxygen oxidoreductase	0.000641119		(3) cpd00007[c0] + (2) cpd00791[c0] --> (6) cpd00001[c0] + (2) cpd01476[c0]	(3) O2-c0 + (2) ProtoporphyrinogenIX-c0 --> (6) H2O-c0 + (2) Protoporphyrin-c0	1
rxn02831_c0	O-Succinylbenzoate:CoA ligase (AMP-forming)	0.00256447	6.2.1.26	(1) cpd00002[c0] + (1) cpd00010[c0] + (1) cpd01772[c0] --> (1) cpd00012[c0] + (1) cpd00067[c0] + (1) cpd00018[c0] + (1) cpd02021[c0]	(1) ATP-c0 + (1) CoA-c0 + (1) Succinylbenzoate-c0 --> (1) PPi-c0 + (1) H+-c0 + (1) AMP-c0 + (1) Succinylbenzoyl-CoA-c0	1	111
rxn02832_c0	(1R,6R)-6-hydroxy-2-succinylcyclohexa-2,4-diene-1-carboxylate hydrolyase (2-succinylbenzoate-forming)	-0.00256447		(1) cpd00001[c0] + (1) cpd01772[c0] <==> (1) cpd03451[c0]	(1) H2O-c0 + (1) Succinylbenzoate-c0 <==> (1) SHCHC-c0	1
rxn02898_c0	O-Succinylbenzoyl-CoA 1,4-dihydroxy-2-naphthoate-lyase	0.00256447	4.1.3.36	(1) cpd02021[c0] --> (1) cpd00010[c0] + (1) cpd02295[c0]	(1) Succinylbenzoyl-CoA-c0 --> (1) CoA-c0 + (1) 1-4-Dihydroxy-2-naphthoate-c0	1	50.1
rxn03130_c0	UDP-2,3-bis[(3R)-3-hydroxymyristoyl]-alpha-D-glucosamine 2,3-bis[(3R)-3-hydroxymyristoyl]-beta-D-glucosaminyl 1-phosphate phosphohydrolase	0.0103568	3.6.1.54	(1) cpd00001[c0] + (1) cpd02835[c0] --> (2) cpd00067[c0] + (1) cpd00091[c0] + (1) cpd02930[c0]	(1) H2O-c0 + (1) UDP-2,3-bis(3-hydroxytetradecanoyl)glucosamine-c0 --> (2) H+-c0 + (1) UMP-c0 + (1) Lipid X-c0	1	184
rxn03150_c0	R04594	0.00128224	3.1.3.73	(1) cpd00001[c0] + (1) cpd02904[c0] --> (1) cpd00009[c0] + (1) cpd03423[c0]	(1) H2O-c0 + (1) alpha-Ribazole 5'-phosphate-c0 --> (1) Phosphate-c0 + (1) alpha-Ribazole-c0	1	58.9
rxn03182_c0	CMP-3-deoxy-D-manno-oct-2-ulosonate:lipid IVA 3-deoxy-D-manno-oct-2-ulosonate transferase	0.0103568	2.4.99.12	(1) cpd02546[c0] + (1) cpd02993[c0] --> (1) cpd00067[c0] + (1) cpd00046[c0] + (1) cpd03585[c0]	(1) CMP-KDO-c0 + (1) Lipid IV(A)-c0 --> (1) H+-c0 + (1) CMP-c0 + (1) KDO-lipid IV(A)-c0	1	169
rxn03393_c0	3-octaprenyl-4-hydroxybenzoate carboxy-lyase	0.00128224		(1) cpd00067[c0] + (1) cpd03443[c0] --> (1) cpd00011[c0] + (1) cpd03444[c0]	(1) H+-c0 + (1) 3-Octaprenyl-4-hydroxybenzoate-c0 --> (1) CO2-c0 + (1) 2-Octaprenylphenol-c0	1
rxn03395_c0	S-adenosyl-L-methionine:3-(all-trans-octaprenyl)benzene-1,2-diol 2-O-methyltransferase	0.00128224	2.1.1.222	(1) cpd00017[c0] + (1) cpd03445[c0] <==> (1) cpd00067[c0] + (1) cpd00019[c0] + (1) cpd03446[c0]	(1) S-Adenosyl-L-methionine-c0 + (1) 2-Octaprenyl-6-hydroxyphenol-c0 <==> (1) H+-c0 + (1) S-Adenosyl-homocysteine-c0 + (1) 2-Octaprenyl-6-methoxyphenol-c0	1	194
rxn03439_c0	CMP-3-deoxy-D-manno-oct-2-ulosonate:(KDO)-lipid IVA 3-deoxy-D-manno-oct-2-ulosonate transferase	0.0103568	2.4.99.13	(1) cpd02546[c0] + (1) cpd03585[c0] --> (1) cpd00067[c0] + (1) cpd00046[c0] + (1) cpd03586[c0]	(1) CMP-KDO-c0 + (1) KDO-lipid IV(A)-c0 --> (1) H+-c0 + (1) CMP-c0 + (1) kdo2-lipid iva-c0	1	169
rxn03536_c0	R05221	0.00128224	2.7.1.156	(1) cpd00002[c0] + (1) cpd03918[c0] --> (1) cpd00067[c0] + (1) cpd00008[c0] + (1) cpd03919[c0]	(1) ATP-c0 + (1) Adenosyl cobinamide-c0 --> (1) H+-c0 + (1) ADP-c0 + (1) Adenosyl cobinamide phosphate-c0	1	175
rxn03538_c0	R05223	0.00128224	2.7.8.26	(1) cpd03920[c0] + (1) cpd03423[c0] <==> (1) cpd00067[c0] + (1) cpd00126[c0] + (1) cpd00166[c0]	(1) Adenosylcobinamide-GDP-c0 + (1) alpha-Ribazole-c0 <==> (1) H+-c0 + (1) GMP-c0 + (1) Calomide-c0	1	112
rxn03893_c0	all-trans-octaprenyl-diphosphate:4-hydroxybenzoate 3-octaprenyltransferase	0.00128224	2.5.1.39	(1) cpd00136[c0] + (1) cpd02557[c0] --> (1) cpd00012[c0] + (1) cpd00067[c0] + (1) cpd03443[c0]	(1) 4-Hydroxybenzoate-c0 + (1) Farnesylfarnesylgeraniol-c0 --> (1) PPi-c0 + (1) H+-c0 + (1) 3-Octaprenyl-4-hydroxybenzoate-c0	1	170
rxn03917_c0	D-glycero-beta-D-manno-heptose-7-phosphate aldose-ketose-isomerase	0.0414272	5.3.1.28	(1) cpd00238[c0] <==> (1) cpd04918[c0]	(1) Sedoheptulose7-phosphate-c0 <==> (1) D-Glycero-D-manno-heptose7-phosphate-c0	1	30.4
rxn03919_c0	D-glycero-beta-D-manno-heptose 1,7-bisphosphate 7-phosphohydrolase	0.0414272	3.1.3.82	(1) cpd00001[c0] + (1) cpd08316[c0] --> (1) cpd00009[c0] + (1) cpd04920[c0]	(1) H2O-c0 + (1) D-Glycero-D-manno-heptose1-7-bisphosphate-c0 --> (1) Phosphate-c0 + (1) D-Glycero-D-manno-heptose1-phosphate-c0	1	39.3
rxn05144_c0	Pyridoxal 5-phosphate synthase	0.00128224	4.3.3.6	(1) cpd00053[c0] + (1) cpd00102[c0] + (1) cpd00171[c0] --> (3) cpd00001[c0] + (1) cpd00009[c0] + (1) cpd00067[c0] + (1) cpd00023[c0] + (1) cpd00016[c0]	(1) L-Glutamine-c0 + (1) Glyceraldehyde3-phosphate-c0 + (1) D-Ribulose5-phosphate-c0 --> (3) H2O-c0 + (1) Phosphate-c0 + (1) H+-c0 + (1) L-Glutamate-c0 + (1) Pyridoxal phosphate-c0	1	0
rxn05154_c0	ATP phosphohydrolase (polar-amino-acid-importing)	0		(1) cpd00001[c0] + (1) cpd00002[c0] + (1) cpd00051[e0] --> (1) cpd00009[c0] + (1) cpd00067[c0] + (1) cpd00008[c0] + (1) cpd00051[c0]	(1) H2O-c0 + (1) ATP-c0 + (1) Arginine --> (1) Phosphate-c0 + (1) H+-c0 + (1) ADP-c0 + (1) L-Arginine-c0	1	186
rxn05177_c0	thiamine transport via ABC system	0.00128224		(1) cpd00001[c0] + (1) cpd00002[c0] + (1) cpd00305[e0] --> (1) cpd00009[c0] + (1) cpd00067[c0] + (1) cpd00008[c0] + (1) cpd00305[c0]	(1) H2O-c0 + (1) ATP-c0 + (1) Thiamin --> (1) Phosphate-c0 + (1) H+-c0 + (1) ADP-c0 + (1) Thiamin-c0	1	142
rxn05213_c0	citrate-Ca2+:H+ symporter	0.00128224		(1) cpd00067[e0] + (1) cpd00063[e0] + (1) cpd00137[e0] <==> (1) cpd00067[c0] + (1) cpd00137[c0] + (1) cpd00063[c0]	(1) H+-e0 + (1) Ca2 + (1) Citrate <==> (1) H+-c0 + (1) Citrate-c0 + (1) Ca2-plus-c0	1
rxn05224_c0	Riboflavin permease	0.00256447		(1) cpd00220[e0] <==> (1) cpd00220[c0]	(1) Riboflavin <==> (1) Riboflavin-c0	1	144
rxn05232_c0	2'-Deoxyadenosine 5'-triphosphate:oxydized-thioredoxin 2'-oxidoreductase	0.00652791		(1) cpd00002[c0] + (1) cpd11421[c0] <==> (1) cpd00001[c0] + (1) cpd00115[c0] + (1) cpd11420[c0]	(1) ATP-c0 + (1) trdrd-c0 <==> (1) H2O-c0 + (1) dATP-c0 + (1) trdox-c0	1
rxn05233_c0	2'-Deoxyguanosine 5'-diphosphate:oxidized-thioredoxin 2'-oxidoreductase	0.0067402	1.17.4.1	(1) cpd00031[c0] + (1) cpd11421[c0] <==> (1) cpd00001[c0] + (1) cpd00295[c0] + (1) cpd11420[c0]	(1) GDP-c0 + (1) trdrd-c0 <==> (1) H2O-c0 + (1) dGDP-c0 + (1) trdox-c0	1	0
rxn05275_c0	b-ketoacyl synthetase (Iso-C17:0)	0.0352746		(17) cpd00067[c0] + (12) cpd00005[c0] + (6) cpd00070[c0] + (1) cpd01882[c0] --> (5) cpd00001[c0] + (6) cpd00011[c0] + (12) cpd00006[c0] + (7) cpd00010[c0] + (1) cpd11431[c0]	(17) H+-c0 + (12) NADPH-c0 + (6) Malonyl-CoA-c0 + (1) Isovaleryl-CoA-c0 --> (5) H2O-c0 + (6) CO2-c0 + (12) NADP-c0 + (7) CoA-c0 + (1) fa11-c0	1
rxn05276_c0	b-ketoacyl synthetase (Anteiso-C17:0)	0.0352746		(17) cpd00067[c0] + (12) cpd00005[c0] + (6) cpd00070[c0] + (1) cpd00760[c0] --> (5) cpd00001[c0] + (6) cpd00011[c0] + (12) cpd00006[c0] + (7) cpd00010[c0] + (1) cpd11433[c0]	(17) H+-c0 + (12) NADPH-c0 + (6) Malonyl-CoA-c0 + (1) 2-Methylbutyryl-CoA-c0 --> (5) H2O-c0 + (6) CO2-c0 + (12) NADP-c0 + (7) CoA-c0 + (1) fa12-c0	1
rxn05301_c0	TRANS-RXNBWI-115637.ce.maizeexp.TYR_TYR	0.0499718		(1) cpd00067[e0] + (1) cpd00069[e0] <==> (1) cpd00067[c0] + (1) cpd00069[c0]	(1) H+-e0 + (1) Tyrosine <==> (1) H+-c0 + (1) L-Tyrosine-c0	1
rxn05308_c0	Pantothenate reversible transport via proton symport	0.00256447		(1) cpd00067[e0] + (1) cpd00644[e0] <==> (1) cpd00067[c0] + (1) cpd00644[c0]	(1) H+-e0 + (1) Pantothenate <==> (1) H+-c0 + (1) PAN-c0	1	56.2
rxn05331_c0	(3R)-3-Hydroxybutanoyl-[acyl-carrier-protein] hydro-lyase	0.0621409		(1) cpd11480[c0] --> (1) cpd00001[c0] + (1) cpd11469[c0]	(1) D-3-Hydroxydodecanoyl-[acp]-c0 --> (1) H2O-c0 + (1) (2E)-Dodecenoyl-[acp]-c0	1
rxn06023_c0	CoA:apo-[acyl-carrier-protein] pantetheinephosphotransferase	0.00128224	2.7.8.7	(1) cpd00010[c0] + (1) cpd12370[c0] <==> (1) cpd00067[c0] + (1) cpd00045[c0] + (1) cpd11493[c0]	(1) CoA-c0 + (1) apo-ACP-c0 <==> (1) H+-c0 + (1) Adenosine 3-5-bisphosphate-c0 + (1) ACP-c0	1	163
rxn06076_c0	2'-Deoxycytidine diphosphate:oxidized-thioredoxin 2'-oxidoreductase	-0.0132681	1.17.4.1	(1) cpd00001[c0] + (1) cpd00533[c0] + (1) cpd11420[c0] <==> (1) cpd00096[c0] + (1) cpd11421[c0]	(1) H2O-c0 + (1) dCDP-c0 + (1) trdox-c0 <==> (1) CDP-c0 + (1) trdrd-c0	1	0
rxn06723_c0	(3R)-3-hydroxymyristoyl-[acyl-carrier protein]:UDP-3-O-[(3R)-3-hydroxymyristoyl]-alpha-D-glucosamine N-acetyltransferase	-0.0207136	2.3.1.191	(1) cpd00067[c0] + (1) cpd02835[c0] + (1) cpd11493[c0] <==> (1) cpd03584[c0] + (1) cpd11484[c0]	(1) H+-c0 + (1) UDP-2,3-bis(3-hydroxytetradecanoyl)glucosamine-c0 + (1) ACP-c0 <==> (1) UDP-3-O-(beta-hydroxymyristoyl)-D-glucosamine-c0 + (1) (R)-3-Hydroxytetradecanoyl-[acyl-carrier-protein]-c0	1	149
rxn06848_c0	R05075	-0.0103568	2.3.1.243	(1) cpd11493[c0] + (1) cpd03587[c0] <==> (1) cpd11466[c0] + (1) cpd03736[c0]	(1) ACP-c0 + (1) kdo2-lipid a-c0 <==> (1) Myristoyl-ACP-c0 + (1) Lauroyl-KDO2-lipid IV(A)-c0	1	69.3
rxn06865_c0	R05146	-0.0103568	2.3.1.241	(1) cpd11493[c0] + (1) cpd03736[c0] <==> (1) cpd11468[c0] + (1) cpd03586[c0]	(1) ACP-c0 + (1) Lauroyl-KDO2-lipid IV(A)-c0 <==> (1) Dodecanoyl-ACP-c0 + (1) kdo2-lipid iva-c0	1	57.4
rxn08088_c0	1-octadecanoyl-sn-glycerol 3-phosphate O-acyltransferase (n-C18:0)	0.0176373		(1) cpd00067[c0] + (1) cpd15268[c0] + (1) cpd15329[c0] --> (1) cpd11493[c0] + (1) cpd15526[c0]	(1) H+-c0 + (1) Octadecanoyl-ACP-c0 + (1) 1-octadecanoyl-sn-glycerol 3-phosphate-c0 --> (1) ACP-c0 + (1) 1,2-dioctadecanoyl-sn-glycerol 3-phosphate-c0	1
rxn08233_c0	Chloride/proton antiport	0.000641119		(1) cpd00067[c0] + (2) cpd00099[e0] <==> (2) cpd00099[c0] + (1) cpd00067[e0]	(1) H+-c0 + (2) Cl- <==> (2) Cl--c0 + (1) H+-e0	1	42.4
rxn08311_c0	CDP-diacylglycerol synthetase (n-C18:0)	0.0176373	2.7.7.41	(1) cpd00052[c0] + (1) cpd15526[c0] --> (1) cpd00012[c0] + (1) cpd00067[c0] + (1) cpd15421[c0]	(1) CTP-c0 + (1) 1,2-dioctadecanoyl-sn-glycerol 3-phosphate-c0 --> (1) PPi-c0 + (1) H+-c0 + (1) CDP-1,2-dioctadecanoylglycerol-c0	1	87.4
rxn08333_c0	1,4-dihydroxy-2-naphthoate octaprenyltransferase	0.00256447		(1) cpd02557[c0] + (1) cpd02295[c0] --> (1) cpd00012[c0] + (1) cpd00011[c0] + (1) cpd15353[c0]	(1) Farnesylfarnesylgeraniol-c0 + (1) 1-4-Dihydroxy-2-naphthoate-c0 --> (1) PPi-c0 + (1) CO2-c0 + (1) 2-Demethylmenaquinol 8-c0	1
rxn08353_c0	5-demethylubiquinone-8 methyltransferase	0.00128224	2.1.1.64	(1) cpd00017[c0] + (1) cpd15360[c0] <==> (1) cpd00067[c0] + (1) cpd00019[c0] + (1) cpd15561[c0]	(1) S-Adenosyl-L-methionine-c0 + (1) 2-Octaprenyl-3-methyl-5-hydroxy-6-methoxy-1,4-benzoquinol-c0 <==> (1) H+-c0 + (1) S-Adenosyl-homocysteine-c0 + (1) Ubiquinol-8-c0	1	194
rxn08551_c0	glycerol-3-phosphate acyltransferase (C18:0)	0.0176373	2.3.1.15	(1) cpd00080[c0] + (1) cpd15268[c0] --> (1) cpd11493[c0] + (1) cpd15329[c0]	(1) Glycerol-3-phosphate-c0 + (1) Octadecanoyl-ACP-c0 --> (1) ACP-c0 + (1) 1-octadecanoyl-sn-glycerol 3-phosphate-c0	1	63.9
rxn08583_c0	galactosyltransferase I (LPS core synthesis)	0.0103568		(1) cpd00026[c0] + (1) cpd15479[c0] <==> (1) cpd00014[c0] + (1) cpd15469[c0]	(1) UDP-glucose-c0 + (1) glucosyl-inner core oligosaccharide lipid A-c0 <==> (1) UDP-c0 + (1) galactosyl-glucosyl-inner core oligosaccharide lipid A-c0	1
rxn08618_c0	glucosyltransferase I (LPS core synthesis)	0.0103568		(1) cpd00026[c0] + (1) cpd15489[c0] --> (4) cpd00067[c0] + (1) cpd00014[c0] + (1) cpd15479[c0]	(1) UDP-glucose-c0 + (1) inner core oligosaccharide lipid A-c0 --> (4) H+-c0 + (1) UDP-c0 + (1) glucosyl-inner core oligosaccharide lipid A-c0	1
rxn08619_c0	glucosyltransferase II (LPS core synthesis)	0.0103568		(1) cpd00026[c0] + (1) cpd15469[c0] <==> (1) cpd00014[c0] + (1) cpd15475[c0]	(1) UDP-glucose-c0 + (1) galactosyl-glucosyl-inner core oligosaccharide lipid A-c0 <==> (1) UDP-c0 + (1) glucosyl-galactosyl-glucosyl-inner core oligosaccharide lipid A-c0	1
rxn08620_c0	glucosyltransferase III (LPS core synthesis)	0.0103568		(1) cpd00026[c0] + (1) cpd15475[c0] <==> (1) cpd00014[c0] + (1) cpd15477[c0]	(1) UDP-glucose-c0 + (1) glucosyl-galactosyl-glucosyl-inner core oligosaccharide lipid A-c0 <==> (1) UDP-c0 + (1) glucosyl-glucosyl-galactosyl-glucosyl-inner core oligosaccharide lipid A-c0	1
rxn08708_c0	LPS heptose kinase I (LPS core synthesis)	0.0103568		(1) cpd00002[c0] + (1) cpd15484[c0] --> (1) cpd00067[c0] + (1) cpd00008[c0] + (1) cpd15549[c0]	(1) ATP-c0 + (1) heptosyl-heptosyl-kdo2-lipidA-c0 --> (1) H+-c0 + (1) ADP-c0 + (1) phospho-heptosyl-heptosyl-kdo2-lipidA-c0	1
rxn08709_c0	LPS heptose kinase II (LPS core synthesis)	0.0103568		(1) cpd00002[c0] + (1) cpd15488[c0] --> (1) cpd00067[c0] + (1) cpd00008[c0] + (1) cpd15550[c0]	(1) ATP-c0 + (1) heptosyl-phospho-heptosyl-heptosyl-kdo2-lipidA-c0 --> (1) H+-c0 + (1) ADP-c0 + (1) phospho-heptosyl-phospho-heptosyl-heptosyl-kdo2-lipidA-c0	1
rxn08710_c0	RXN0-5118.c	0.0103568		(1) cpd03831[c0] + (1) cpd03587[c0] --> (1) cpd00008[c0] + (1) cpd15485[c0]	(1) ADP-L-glycero-D-manno-heptose-c0 + (1) kdo2-lipid a-c0 --> (1) ADP-c0 + (1) heptosyl-kdo2-lipidA-c0	1
rxn08711_c0	RXN0-5061.c	0.0103568		(1) cpd03831[c0] + (1) cpd15485[c0] <==> (1) cpd00008[c0] + (1) cpd15484[c0]	(1) ADP-L-glycero-D-manno-heptose-c0 + (1) heptosyl-kdo2-lipidA-c0 <==> (1) ADP-c0 + (1) heptosyl-heptosyl-kdo2-lipidA-c0	1
rxn08712_c0	heptosyltransferase III (LPS core synthesis)	0.0103568		(1) cpd03831[c0] + (1) cpd15549[c0] <==> (1) cpd00008[c0] + (1) cpd15488[c0]	(1) ADP-L-glycero-D-manno-heptose-c0 + (1) phospho-heptosyl-heptosyl-kdo2-lipidA-c0 <==> (1) ADP-c0 + (1) heptosyl-phospho-heptosyl-heptosyl-kdo2-lipidA-c0	1
rxn08713_c0	heptosyltransferase IV (LPS core synthesis)	0.0103568		(1) cpd03831[c0] + (1) cpd15477[c0] <==> (1) cpd00008[c0] + (1) cpd15432[c0]	(1) ADP-L-glycero-D-manno-heptose-c0 + (1) glucosyl-glucosyl-galactosyl-glucosyl-inner core oligosaccharide lipid A-c0 <==> (1) ADP-c0 + (1) core-oligosaccharide-lipid-A-c0	1
rxn08921_c0	magnesium (Mg+2) transport in/out via proton antiport (periplasm)	0.00128224		(2) cpd00067[c0] + (1) cpd00254[e0] <==> (2) cpd00067[e0] + (1) cpd00254[c0]	(2) H+-c0 + (1) Magnesium <==> (2) H+-e0 + (1) Mg-c0	1	143
rxn08954_c0	3-deoxy-D-manno-octulosonic acid transferase III (LPS core biosynthesis)	0.0103568		(1) cpd02546[c0] + (1) cpd15550[c0] --> (1) cpd00067[c0] + (1) cpd00046[c0] + (1) cpd15492[c0]	(1) CMP-KDO-c0 + (1) phospho-heptosyl-phospho-heptosyl-heptosyl-kdo2-lipidA-c0 --> (1) H+-c0 + (1) CMP-c0 + (1) kdo-phospho-heptosyl-phospho-heptosyl-heptosyl-kdo2-lipidA-c0	1
rxn09040_c0	2-Octaprenyl-3-methyl-6-methoxy-1,4-benzoquinol hydroxylase	0.00128224		(0.5) cpd00007[c0] + (1) cpd15361[c0] --> (1) cpd15360[c0]	(0.5) O2-c0 + (1) 2-Octaprenyl3-methyl-6-methoxy- 1,4-benzoquinol-c0 --> (1) 2-Octaprenyl-3-methyl-5-hydroxy-6-methoxy-1,4-benzoquinol-c0	1
rxn09042_c0	2-octaprenyl-6-methoxyphenol hydroxylase	0.00128224		(0.5) cpd00007[c0] + (1) cpd03446[c0] --> (1) cpd15359[c0]	(0.5) O2-c0 + (1) 2-Octaprenyl-6-methoxyphenol-c0 --> (1) 2-Octaprenyl-6-methoxy-1,4-benzoquinol-c0	1
rxn09106_c0	phosphatidylglycerol phosphate phosphatase (periplasm, n-C18:0)	0.013228	3.1.3.27	(1) cpd00001[c0] + (1) cpd15547[c0] --> (1) cpd00009[c0] + (1) cpd00067[c0] + (1) cpd15540[c0]	(1) H2O-c0 + (1) Phosphatidylglycerophosphate dioctadecanoyl-c0 --> (1) Phosphate-c0 + (1) H+-c0 + (1) Phosphatidylglycerol-dioctadecanoyl-c0	1	69.7
rxn09113_c0	Phosphatidylglycerol synthase (n-C18:0)	0.013228	2.7.8.5	(1) cpd00080[c0] + (1) cpd15421[c0] --> (1) cpd00046[c0] + (1) cpd15547[c0]	(1) Glycerol-3-phosphate-c0 + (1) CDP-1,2-dioctadecanoylglycerol-c0 --> (1) CMP-c0 + (1) Phosphatidylglycerophosphate dioctadecanoyl-c0	1	133
rxn09210_c0	Phosphatidylserine syntase (n-C18:0)	0.00440932		(1) cpd00054[c0] + (1) cpd15421[c0] --> (2) cpd00067[c0] + (1) cpd00046[c0] + (1) cpd15557[c0]	(1) L-Serine-c0 + (1) CDP-1,2-dioctadecanoylglycerol-c0 --> (2) H+-c0 + (1) CMP-c0 + (1) phosphatidylserine dioctadecanoyl-c0	1
rxn09225_c0	rhamnosyltransferase I (LPS core biosynthesis)	0.0103568		(4) cpd00067[c0] + (1) cpd02113[c0] + (1) cpd15492[c0] --> (1) cpd00297[c0] + (1) cpd15489[c0]	(4) H+-c0 + (1) dTDP-rhamnose-c0 + (1) kdo-phospho-heptosyl-phospho-heptosyl-heptosyl-kdo2-lipidA-c0 --> (1) dTDP-c0 + (1) inner core oligosaccharide lipid A-c0	1
rxn10199_c0	Peptidoglycan subunit synthesis	0.0103568		(1) cpd03495[c0] + (1) cpd15666[c0] <==> (1) cpd02229[c0] + (1) cpd15665[c0]	(1) Undecaprenyl-diphospho-N-acetylmuramoyl--N-acetylglucosamine-L-ala-D-glu-meso-2-6-diaminopimeloyl-D-ala-D-ala-c0 + (1) Peptidoglycan polymer (n-1 subunits)-c0 <==> (1) Bactoprenyl diphosphate-c0 + (1) Peptidoglycan-polymer-n-subunits-c0	1
rxn10205_c0	isoheptadecanoyl-glycerol-3-phosphate O-acyltransferase	0.0176373	2.3.1.15	(1) cpd00080[c0] + (1) cpd11432[c0] --> (1) cpd00010[c0] + (1) cpd15671[c0]	(1) Glycerol-3-phosphate-c0 + (1) fa11coa-c0 --> (1) CoA-c0 + (1) 1-isoheptadecanoyl-sn-glycerol 3-phosphate-c0	1	63.9
rxn10206_c0	anteisoheptadecanoyl-glycerol-3-phosphate O-acyltransferase	0.0176373	2.3.1.15	(1) cpd00080[c0] + (1) cpd11434[c0] --> (1) cpd00010[c0] + (1) cpd15672[c0]	(1) Glycerol-3-phosphate-c0 + (1) fa12coa-c0 --> (1) CoA-c0 + (1) 1-anteisoheptadecanoyl-sn-glycerol 3-phosphate-c0	1	63.9
rxn10214_c0	isoheptadecanoyl-1-acylglycerol-3-phosphate O-acyltransferase	0.0176373		(1) cpd11432[c0] + (1) cpd15671[c0] --> (1) cpd00067[c0] + (1) cpd00010[c0] + (1) cpd15677[c0]	(1) fa11coa-c0 + (1) 1-isoheptadecanoyl-sn-glycerol 3-phosphate-c0 --> (1) H+-c0 + (1) CoA-c0 + (1) 1,2-diisoheptadecanoyl-sn-glycerol 3-phosphate-c0	1
rxn10215_c0	anteisoheptadecanoyl-1-acylglycerol-3-phosphate O-acyltransferase	0.0176373		(1) cpd11434[c0] + (1) cpd15672[c0] --> (1) cpd00067[c0] + (1) cpd00010[c0] + (1) cpd15678[c0]	(1) fa12coa-c0 + (1) 1-anteisoheptadecanoyl-sn-glycerol 3-phosphate-c0 --> (1) H+-c0 + (1) CoA-c0 + (1) 1,2-dianteisoheptadecanoyl-sn-glycerol 3-phosphate-c0	1
rxn10220_c0	isoheptadecanoyl-phosphatidate cytidylyltransferase	0.0176373	2.7.7.41	(1) cpd00052[c0] + (1) cpd15677[c0] <==> (1) cpd00012[c0] + (1) cpd00067[c0] + (1) cpd15683[c0]	(1) CTP-c0 + (1) 1,2-diisoheptadecanoyl-sn-glycerol 3-phosphate-c0 <==> (1) PPi-c0 + (1) H+-c0 + (1) CDP-1,2-diisoheptadecanoylglycerol-c0	1	87.4
rxn10221_c0	anteisoheptadecanoyl-phosphatidate cytidylyltransferase	0.0176373	2.7.7.41	(1) cpd00052[c0] + (1) cpd15678[c0] <==> (1) cpd00012[c0] + (1) cpd00067[c0] + (1) cpd15684[c0]	(1) CTP-c0 + (1) 1,2-dianteisoheptadecanoyl-sn-glycerol 3-phosphate-c0 <==> (1) PPi-c0 + (1) H+-c0 + (1) CDP-1,2-dianteisoheptadecanoylglycerol-c0	1	87.4
rxn10226_c0	isoheptadecanoyl-CDPdiacylglycerol-serine O-phosphatidyltransferase	0.00440932		(1) cpd00054[c0] + (1) cpd15683[c0] --> (2) cpd00067[c0] + (1) cpd00046[c0] + (1) cpd15689[c0]	(1) L-Serine-c0 + (1) CDP-1,2-diisoheptadecanoylglycerol-c0 --> (2) H+-c0 + (1) CMP-c0 + (1) Diisoheptadecanoylphosphatidylserine-c0	1
rxn10227_c0	anteisoheptadecanoyl-CDPdiacylglycerol-serine O-phosphatidyltransferase	0.00440932		(1) cpd00054[c0] + (1) cpd15684[c0] --> (2) cpd00067[c0] + (1) cpd00046[c0] + (1) cpd15690[c0]	(1) L-Serine-c0 + (1) CDP-1,2-dianteisoheptadecanoylglycerol-c0 --> (2) H+-c0 + (1) CMP-c0 + (1) Dianteisoheptadecanoylphosphatidylserine-c0	1
rxn10259_c0	isoheptadecanoyl-CDPdiacylglycerol:sn-glycerol-3-phosphate 3-phosphatidyltransferase	0.013228	2.7.8.5	(1) cpd00080[c0] + (1) cpd15683[c0] <==> (1) cpd00046[c0] + (1) cpd15716[c0]	(1) Glycerol-3-phosphate-c0 + (1) CDP-1,2-diisoheptadecanoylglycerol-c0 <==> (1) CMP-c0 + (1) Diisoheptadecanoylphosphatidylglycerophosphate-c0	1	133
rxn10260_c0	anteisoheptadecanoyl-CDPdiacylglycerol:sn-glycerol-3-phosphate 3-phosphatidyltransferase	0.013228	2.7.8.5	(1) cpd00080[c0] + (1) cpd15684[c0] <==> (1) cpd00046[c0] + (1) cpd15717[c0]	(1) Glycerol-3-phosphate-c0 + (1) CDP-1,2-dianteisoheptadecanoylglycerol-c0 <==> (1) CMP-c0 + (1) Dianteisoheptadecanoylphosphatidylglycerophosphate-c0	1	133
rxn10265_c0	isoheptadecanoyl-Phosphatidylglycerophosphate phosphohydrolase	0.013228	3.1.3.27	(1) cpd00001[c0] + (1) cpd15716[c0] --> (1) cpd00009[c0] + (1) cpd00067[c0] + (1) cpd15722[c0]	(1) H2O-c0 + (1) Diisoheptadecanoylphosphatidylglycerophosphate-c0 --> (1) Phosphate-c0 + (1) H+-c0 + (1) Diisoheptadecanoylphosphatidylglycerol-c0	1	69.7
rxn10266_c0	anteisoheptadecanoyl-Phosphatidylglycerophosphate phosphohydrolase	0.013228	3.1.3.27	(1) cpd00001[c0] + (1) cpd15717[c0] --> (1) cpd00009[c0] + (1) cpd00067[c0] + (1) cpd15723[c0]	(1) H2O-c0 + (1) Dianteisoheptadecanoylphosphatidylglycerophosphate-c0 --> (1) Phosphate-c0 + (1) H+-c0 + (1) Dianteisoheptadecanoylphosphatidylglycerol-c0	1	69.7
rxn10336_c0	stearoyl-cardiolipin synthase	0.00440932		(2) cpd15540[c0] <==> (1) cpd00100[c0] + (1) cpd15793[c0]	(2) Phosphatidylglycerol-dioctadecanoyl-c0 <==> (1) Glycerol-c0 + (1) Stearoylcardiolipin-B-subtilis-c0	1
rxn10337_c0	isoheptadecanoyl-cardiolipin synthase	0.00440932		(2) cpd15722[c0] <==> (1) cpd00100[c0] + (1) cpd15794[c0]	(2) Diisoheptadecanoylphosphatidylglycerol-c0 <==> (1) Glycerol-c0 + (1) Isoheptadecanoylcardiolipin-B-subtilis-c0	1
rxn10338_c0	anteisoheptadecanoyl-cardiolipin synthase	0.00440932		(2) cpd15723[c0] <==> (1) cpd00100[c0] + (1) cpd15795[c0]	(2) Dianteisoheptadecanoylphosphatidylglycerol-c0 <==> (1) Glycerol-c0 + (1) Anteisoheptadecanoylcardiolipin-B-subtilis-c0	1
rxn10954_c0	Fatty acid biosynthesis (n-C18:0)	0.0352746		(23) cpd00067[c0] + (16) cpd00005[c0] + (1) cpd11488[c0] + (7) cpd11492[c0] --> (8) cpd00001[c0] + (7) cpd00011[c0] + (16) cpd00006[c0] + (7) cpd11493[c0] + (1) cpd15268[c0]	(23) H+-c0 + (16) NADPH-c0 + (1) Acetoacetyl-ACP-c0 + (7) Malonyl-acyl-carrierprotein--c0 --> (8) H2O-c0 + (7) CO2-c0 + (16) NADP-c0 + (7) ACP-c0 + (1) Octadecanoyl-ACP-c0	1
rxn90019_c0	folate ABC transporter	0.00384671		(1) cpd00001[c0] + (1) cpd00002[c0] + (1) cpd00393[e0] --> (1) cpd00009[c0] + (1) cpd00067[c0] + (1) cpd00008[c0] + (1) cpd00393[c0]	(1) H2O-c0 + (1) ATP-c0 + (1) Folate --> (1) Phosphate-c0 + (1) H+-c0 + (1) ADP-c0 + (1) Folate-c0	1	144
rxn01000_c0	prephenate hydro-lyase (decarboxylating; phenylpyruvate-forming)	0	4.2.1.51	(1) cpd00067[c0] + (1) cpd00219[c0] --> (1) cpd00001[c0] + (1) cpd00011[c0] + (1) cpd00143[c0]	(1) H+-c0 + (1) Prephenate-c0 --> (1) H2O-c0 + (1) CO2-c0 + (1) Phenylpyruvate-c0	2	123
rxn01256_c0	Chorismate pyruvatemutase	0	5.4.99.5	(1) cpd00216[c0] --> (1) cpd00219[c0]	(1) Chorismate-c0 --> (1) Prephenate-c0	2	123
rxn01268_c0	Prephenate:NAD+ oxidoreductase(decarboxylating)	0	1.3.1.12	(1) cpd00003[c0] + (1) cpd00219[c0] --> (1) cpd00011[c0] + (1) cpd00004[c0] + (1) cpd00868[c0]	(1) NAD-c0 + (1) Prephenate-c0 --> (1) CO2-c0 + (1) NADH-c0 + (1) p-hydroxyphenylpyruvate-c0	2	187
rxn02160_c0	L-Histidinol-phosphate phosphohydrolase	0	3.1.3.15	(1) cpd00001[c0] + (1) cpd00807[c0] --> (1) cpd00009[c0] + (1) cpd00641[c0]	(1) H2O-c0 + (1) L-histidinol-phosphate-c0 --> (1) Phosphate-c0 + (1) L-Histidinol-c0	2	132
rxn02834_c0	Phosphoribosyl-ATP pyrophosphohydrolase	0	3.6.1.31	(1) cpd00001[c0] + (1) cpd01775[c0] --> (1) cpd00012[c0] + (2) cpd00067[c0] + (1) cpd01777[c0]	(1) H2O-c0 + (1) Phosphoribosyl-ATP-c0 --> (1) PPi-c0 + (2) H+-c0 + (1) Phosphoribosyl-AMP-c0	2	172
rxn02835_c0	1-(5-phospho-D-ribosyl)-AMP 1,6-hydrolase	0	3.5.4.19	(1) cpd00001[c0] + (1) cpd01777[c0] <==> (1) cpd02979[c0]	(1) H2O-c0 + (1) Phosphoribosyl-AMP-c0 <==> (1) phosphoribosylformiminoaicar-phosphate-c0	2	188
rxn00931_c0	L-Proline:NADP+ 5-oxidoreductase	0	1.5.1.2	(1) cpd00006[c0] + (1) cpd00129[c0] <==> (2) cpd00067[c0] + (1) cpd00005[c0] + (1) cpd02431[c0]	(1) NADP-c0 + (1) L-Proline-c0 <==> (2) H+-c0 + (1) NADPH-c0 + (1) 1-Pyrroline-5-carboxylate-c0	2	144
rxn05211_c0	Transport of citrate, extracellular	0.498718		(3) cpd00067[e0] + (1) cpd00137[e0] <==> (3) cpd00067[c0] + (1) cpd00137[c0]	(3) H+-e0 + (1) Citrate <==> (3) H+-c0 + (1) Citrate-c0	2	152
rxn00336_c0	isocitrate glyoxylate-lyase (succinate-forming)	-0.491311	4.1.3.1	(1) cpd00260[c0] <==> (1) cpd00040[c0] + (1) cpd00036[c0]	(1) Isocitrate-c0 <==> (1) Glyoxalate-c0 + (1) Succinate-c0	3	200
rxn01484_c0	N-Acetyl-D-glucosamine-6-phosphate amidohydrolase	0	3.5.1.25	(1) cpd00001[c0] + (1) cpd00293[c0] --> (1) cpd00029[c0] + (1) cpd00288[c0]	(1) H2O-c0 + (1) N-Acetyl-D-glucosamine 6-phosphate-c0 --> (1) Acetate-c0 + (1) D-Glucosamine phosphate-c0	3	187
rxn08647_c0	ATP:(R)-glycerate 2-phosphotransferase	0	2.7.1.165	(1) cpd00002[c0] + (1) cpd00223[c0] --> (1) cpd00067[c0] + (1) cpd00008[c0] + (1) cpd00482[c0]	(1) ATP-c0 + (1) Glycerate-c0 --> (1) H+-c0 + (1) ADP-c0 + (1) 2-Phospho-D-glycerate-c0	3	179
rxn01199_c0	ATP:D-xylulose 5-phosphotransferase	0	2.7.1.17	(1) cpd00002[c0] + (1) cpd00259[c0] --> (1) cpd00067[c0] + (1) cpd00008[c0] + (1) cpd00198[c0]	(1) ATP-c0 + (1) D-Lyxulose-c0 --> (1) H+-c0 + (1) ADP-c0 + (1) D-Xylulose5-phosphate-c0	3	130
rxn01385_c0	Xylitol:NAD+ 2-oxidoreductase (D-xylulose-forming)	0	1.1.1.9	(1) cpd00003[c0] + (1) cpd00306[c0] <==> (1) cpd00067[c0] + (1) cpd00004[c0] + (1) cpd00259[c0]	(1) NAD-c0 + (1) Xylitol-c0 <==> (1) H+-c0 + (1) NADH-c0 + (1) D-Lyxulose-c0	3	122
rxn01391_c0	L-arabinitol:NAD+ 4-oxidoreductase (L-xylulose-forming)	0	1.1.1.12	(1) cpd00003[c0] + (1) cpd00417[c0] <==> (1) cpd00067[c0] + (1) cpd00004[c0] + (1) cpd00261[c0]	(1) NAD-c0 + (1) L-Lyxitol-c0 <==> (1) H+-c0 + (1) NADH-c0 + (1) L-Lyxulose-c0	3	153
rxn01392_c0	Xylitol:NADP+ 4-oxidoreductase (L-xylulose-forming)	0	1.1.1.10	(1) cpd00006[c0] + (1) cpd00306[c0] <==> (1) cpd00067[c0] + (1) cpd00005[c0] + (1) cpd00261[c0]	(1) NADP-c0 + (1) Xylitol-c0 <==> (1) H+-c0 + (1) NADPH-c0 + (1) L-Lyxulose-c0	3	134
rxn01204_c0	4-aminobutanoate:2-oxoglutarate aminotransferase	-0.219272	2.6.1.19	(1) cpd00024[c0] + (1) cpd00281[c0] <==> (1) cpd00023[c0] + (1) cpd00199[c0]	(1) 2-Oxoglutarate-c0 + (1) GABA-c0 <==> (1) L-Glutamate-c0 + (1) 4-Oxobutanoate-c0	3	456
rxn05303_c0	TRANS-RXNBWI-115637.ce.maizeexp.ARG_ARG	0.104721		(1) cpd00067[e0] + (1) cpd00051[e0] <==> (1) cpd00067[c0] + (1) cpd00051[c0]	(1) H+-e0 + (1) Arginine <==> (1) H+-c0 + (1) L-Arginine-c0	3	159
rxn00145_c0	(S)-Lactate:ferricytochrome-c 2-oxidoreductase	0	1.1.2.3	(2) cpd00109[c0] + (1) cpd00159[c0] --> (2) cpd00067[c0] + (1) cpd00020[c0] + (2) cpd00110[c0]	(2) Cytochrome c3+-c0 + (1) L-Lactate-c0 --> (2) H+-c0 + (1) Pyruvate-c0 + (2) Cytochrome c2+-c0	3	190
rxn00634_c0	D-Glucitol:NAD+ 2-oxidoreductase	0	1.1.1.14	(1) cpd00003[c0] + (1) cpd00588[c0] <==> (1) cpd00067[c0] + (1) cpd00004[c0] + (1) cpd00082[c0]	(1) NAD-c0 + (1) Sorbitol-c0 <==> (1) H+-c0 + (1) NADH-c0 + (1) D-Fructose-c0	3	122
rxn00425_c0	serine racemase	0	5.1.1.18	(1) cpd00054[c0] <==> (1) cpd00550[c0]	(1) L-Serine-c0 <==> (1) D-Serine-c0	3	183
rxn00147_c0	ATP:pyruvate,water phosphotransferase	0	2.7.9.2	(1) cpd00001[c0] + (1) cpd00020[c0] + (1) cpd00002[c0] --> (1) cpd00009[c0] + (3) cpd00067[c0] + (1) cpd00018[c0] + (1) cpd00061[c0]	(1) H2O-c0 + (1) Pyruvate-c0 + (1) ATP-c0 --> (1) Phosphate-c0 + (3) H+-c0 + (1) AMP-c0 + (1) Phosphoenolpyruvate-c0	3	109
rxn02112_c0	(R,R)-Butane-2,3-diol:NAD+ oxidoreductase	0	1.1.1.4	(1) cpd00003[c0] + (1) cpd01947[c0] <==> (1) cpd00067[c0] + (1) cpd00004[c0] + (1) cpd00361[c0]	(1) NAD-c0 + (1) BDOH-c0 <==> (1) H+-c0 + (1) NADH-c0 + (1) ACTN-c0	3	108
rxn08473_c0	Transport of Fe2+	0.00512895		(1) cpd00067[e0] + (1) cpd10515[e0] <==> (1) cpd00067[c0] + (1) cpd10515[c0]	(1) H+-e0 + (1) Fe2+-e0 <==> (1) H+-c0 + (1) Fe2+-c0	3	108
rxn00422_c0	L-Serine:pyruvate aminotransferase	0.491311	2.6.1.51	(1) cpd00020[c0] + (1) cpd00054[c0] <==> (1) cpd00035[c0] + (1) cpd00145[c0]	(1) Pyruvate-c0 + (1) L-Serine-c0 <==> (1) L-Alanine-c0 + (1) Hydroxypyruvate-c0	3	179
rxn05169_c0	ATP phosphohydrolase (polar-amino-acid-importing)	0.5		(1) cpd00001[c0] + (1) cpd00002[c0] + (1) cpd00161[e0] --> (1) cpd00009[c0] + (1) cpd00067[c0] + (1) cpd00008[c0] + (1) cpd00161[c0]	(1) H2O-c0 + (1) ATP-c0 + (1) Threonine --> (1) Phosphate-c0 + (1) H+-c0 + (1) ADP-c0 + (1) L-Threonine-c0	3	156
rxn05307_c0	TRANS-RXNBWI-115637.ce.maizeexp.SER_SER	0.5		(1) cpd00067[e0] + (1) cpd00054[e0] <==> (1) cpd00067[c0] + (1) cpd00054[c0]	(1) H+-e0 + (1) Serine <==> (1) H+-c0 + (1) L-Serine-c0	3	132
rxn05313_c0	phosphate transport in/out via three Na+ symporter	0		(1) cpd00009[e0] + (2) cpd00971[e0] <==> (1) cpd00009[c0] + (2) cpd00971[c0]	(1) Phosphate-e0 + (2) Na+-e0 <==> (1) Phosphate-c0 + (2) Na+-c0	3	329
rxn09681_c0	D-fructose transport in via proton symport	0		(1) cpd00067[e0] + (1) cpd00082[e0] <==> (1) cpd00067[c0] + (1) cpd00082[c0]	(1) H+-e0 + (1) D-Fructose-e0-e0 <==> (1) H+-c0 + (1) D-Fructose-c0	3	149
rxn10839_c0	ATP phosphohydrolase (disaccharide-importing)	0		(1) cpd00001[c0] + (1) cpd00002[c0] + (1) cpd00794[e0] --> (1) cpd00009[c0] + (1) cpd00067[c0] + (1) cpd00794[c0] + (1) cpd00008[c0]	(1) H2O-c0 + (1) ATP-c0 + (1) TRHL-e0-e0 --> (1) Phosphate-c0 + (1) H+-c0 + (1) TRHL-c0 + (1) ADP-c0	3	179
rxn05156_c0	ornithine transport via ABC system	0		(1) cpd00001[c0] + (1) cpd00002[c0] + (1) cpd00064[e0] --> (1) cpd00009[c0] + (1) cpd00067[c0] + (1) cpd00008[c0] + (1) cpd00064[c0]	(1) H2O-c0 + (1) ATP-c0 + (1) Ornithine-e0-e0 --> (1) Phosphate-c0 + (1) H+-c0 + (1) ADP-c0 + (1) Ornithine-c0	3	186
rxn05581_c0	RXN0-1683.ce.maizeexp.GLYCEROL_GLYCEROL	0		(1) cpd00100[c0] <==> (1) cpd00100[e0]	(1) Glycerol-c0 <==> (1) Glycerol-e0-e0	3	145
rxn01545_c0	Xanthosine ribohydrolase	0	3.2.2.1	(1) cpd00001[c0] + (1) cpd01217[c0] <==> (1) cpd00309[c0] + (1) cpd00105[c0]	(1) H2O-c0 + (1) Xanthosine-c0 <==> (1) XAN-c0 + (1) D-Ribose-c0	3	102
rxn01649_c0	Xanthosine:orthophosphate ribosyltransferase	0	2.4.2.1	(1) cpd00009[c0] + (1) cpd01217[c0] --> (1) cpd00475[c0] + (1) cpd00309[c0]	(1) Phosphate-c0 + (1) Xanthosine-c0 --> (1) Ribose 1-phosphate-c0 + (1) XAN-c0	3	194
rxn05160_c0	monosaccharide-transporting ATPase	0		(1) cpd00001[c0] + (1) cpd00002[c0] + (1) cpd00105[e0] --> (1) cpd00009[c0] + (1) cpd00067[c0] + (1) cpd00008[c0] + (1) cpd00105[c0]	(1) H2O-c0 + (1) ATP-c0 + (1) D-Ribose-e0-e0 --> (1) Phosphate-c0 + (1) H+-c0 + (1) ADP-c0 + (1) D-Ribose-c0	3	135
rxn05159_c0	choline transport via ABC system	0		(1) cpd00001[c0] + (1) cpd00002[c0] + (1) cpd00098[e0] --> (1) cpd00009[c0] + (1) cpd00067[c0] + (1) cpd00008[c0] + (1) cpd00098[c0]	(1) H2O-c0 + (1) ATP-c0 + (1) Choline-e0-e0 --> (1) Phosphate-c0 + (1) H+-c0 + (1) ADP-c0 + (1) Choline-c0	3	144
rxn05579_c0	Glycine betaine transport via proton symport, reversible	0		(1) cpd00067[e0] + (1) cpd00540[e0] <==> (1) cpd00067[c0] + (1) cpd00540[c0]	(1) H+-e0 + (1) BET-e0-e0 <==> (1) H+-c0 + (1) BET-c0	3	188
rxn05163_c0	putrescine transport via ABC system	0		(1) cpd00001[c0] + (1) cpd00002[c0] + (1) cpd00118[e0] --> (1) cpd00009[c0] + (1) cpd00067[c0] + (1) cpd00008[c0] + (1) cpd00118[c0]	(1) H2O-c0 + (1) ATP-c0 + (1) Putrescine-e0-e0 --> (1) Phosphate-c0 + (1) H+-c0 + (1) ADP-c0 + (1) Putrescine-c0	3	163
rxn01068_c0	L-threonine:NAD+ oxidoreductase	0	1.1.1.103	(1) cpd00003[c0] + (1) cpd00161[c0] --> (1) cpd00067[c0] + (1) cpd00004[c0] + (1) cpd02211[c0]	(1) NAD-c0 + (1) L-Threonine-c0 --> (1) H+-c0 + (1) NADH-c0 + (1) L-2-Amino-acetoacetate-c0	4	122
rxn02666_c0	R03758	0		(1) cpd00011[c0] + (1) cpd01298[c0] <==> (1) cpd00067[c0] + (1) cpd02211[c0]	(1) CO2-c0 + (1) Aminoacetone-c0 <==> (1) H+-c0 + (1) L-2-Amino-acetoacetate-c0	4	200
rxn00127_c0	S-adenosyl-L-methionine carboxy-lyase [(5-deoxy-5-adenosyl)(3-aminopropyl)methylsulfonium-forming]	0	4.1.1.50	(1) cpd00067[c0] + (1) cpd00017[c0] --> (1) cpd00011[c0] + (1) cpd00837[c0]	(1) H+-c0 + (1) S-Adenosyl-L-methionine-c0 --> (1) CO2-c0 + (1) S-Adenosylmethioninamine-c0	4	102
rxn05242_c0	L-valine transport in via sodium symport	0.145859		(1) cpd00971[e0] + (1) cpd00156[e0] <==> (1) cpd00156[c0] + (1) cpd00971[c0]	(1) Na+-e0 + (1) Valine <==> (1) L-Valine-c0 + (1) Na+-c0	4	114
rxn05243_c0	TRANS-RXNBWI-115637.ce.maizeexp.LEU_LEU	0.190722		(1) cpd00067[e0] + (1) cpd00107[e0] <==> (1) cpd00067[c0] + (1) cpd00107[c0]	(1) H+-e0 + (1) Leucine <==> (1) H+-c0 + (1) L-Leucine-c0	4	139
rxn08752_c0	Na+/myo-inositol symporter (periplasm)	0		(1) cpd00971[e0] + (1) cpd00121[e0] <==> (1) cpd00121[c0] + (1) cpd00971[c0]	(1) Na+-e0 + (1) L-Inositol-e0-e0 <==> (1) L-Inositol-c0 + (1) Na+-c0	4	196
rxn02004_c0	Trehalose-6-phosphate phosphohydrolase	0	3.1.3.12	(1) cpd00001[c0] + (1) cpd00523[c0] --> (1) cpd00009[c0] + (1) cpd00794[c0]	(1) H2O-c0 + (1) Trehalose 6-phosphate-c0 --> (1) Phosphate-c0 + (1) TRHL-c0	4	134
rxn09655_c0	TRANS-RXNAVI-26524.ce.brachyexp.TREHALOSE_TREHALOSE	0		(1) cpd00067[e0] + (1) cpd00794[e0] <==> (1) cpd00067[c0] + (1) cpd00794[c0]	(1) H+-e0 + (1) TRHL-e0-e0 <==> (1) H+-c0 + (1) TRHL-c0	4	170
rxn00366_c0	CDP phosphohydrolase	0	3.6.1.5	(1) cpd00001[c0] + (1) cpd00096[c0] --> (1) cpd00009[c0] + (2) cpd00067[c0] + (1) cpd00046[c0]	(1) H2O-c0 + (1) CDP-c0 --> (1) Phosphate-c0 + (2) H+-c0 + (1) CMP-c0	4	131
rxn05525_c0	TRANS-RXNAVI-27988.ce.brachyexp.CMP_CMP	0		(1) cpd00067[e0] + (1) cpd00046[e0] <==> (1) cpd00067[c0] + (1) cpd00046[c0]	(1) H+-e0 + (1) CMP-e0-e0 <==> (1) H+-c0 + (1) CMP-c0	4	108
rxn05665_c0	TRANS-RXNAVI-27988.ce.brachyexp.UMP_UMP	0		(1) cpd00067[e0] + (1) cpd00091[e0] <==> (1) cpd00067[c0] + (1) cpd00091[c0]	(1) H+-e0 + (1) UMP-e0-e0 <==> (1) H+-c0 + (1) UMP-c0	4	108
rxn05571_c0	D-gluconate transport via proton symport, reversible	0		(1) cpd00067[e0] + (1) cpd00222[e0] <==> (1) cpd00067[c0] + (1) cpd00222[c0]	(1) H+-e0 + (1) GLCN-e0-e0 <==> (1) H+-c0 + (1) GLCN-c0	4	146
rxn00424_c0	L-Serine:glyoxylate aminotransferase	-0.491311	2.6.1.45	(1) cpd00040[c0] + (1) cpd00054[c0] <==> (1) cpd00033[c0] + (1) cpd00145[c0]	(1) Glyoxalate-c0 + (1) L-Serine-c0 <==> (1) Glycine-c0 + (1) Hydroxypyruvate-c0	4	117
rxn01299_c0	Inosine ribohydrolase	0	3.2.2.1	(1) cpd00001[c0] + (1) cpd00246[c0] --> (1) cpd00226[c0] + (1) cpd00105[c0]	(1) H2O-c0 + (1) Inosine-c0 --> (1) HYXN-c0 + (1) D-Ribose-c0	4	102
rxn05644_c0	D-ribose transport out via ABC system	0		(1) cpd00001[c0] + (1) cpd00002[c0] + (1) cpd00105[c0] --> (1) cpd00009[c0] + (1) cpd00067[c0] + (1) cpd00008[c0] + (1) cpd00105[e0]	(1) H2O-c0 + (1) ATP-c0 + (1) D-Ribose-c0 --> (1) Phosphate-c0 + (1) H+-c0 + (1) ADP-c0 + (1) D-Ribose-e0-e0	4	135
rxn01790_c0	(R)-Pantoate:NADP+ 2-oxidoreductase	0	1.1.1.169	(1) cpd00006[c0] + (1) cpd00408[c0] <==> (1) cpd00067[c0] + (1) cpd00005[c0] + (1) cpd00712[c0]	(1) NADP-c0 + (1) Pantoate-c0 <==> (1) H+-c0 + (1) NADPH-c0 + (1) 2-Dehydropantoate-c0	4	146
rxn04786_c0	L-2,4-diaminobutyrate:2-oxoglutarate 4-aminotransferase	0	2.6.1.76	(1) cpd00023[c0] + (1) cpd00346[c0] <==> (1) cpd00024[c0] + (1) cpd02095[c0]	(1) L-Glutamate-c0 + (1) L-Aspartate4-semialdehyde-c0 <==> (1) 2-Oxoglutarate-c0 + (1) L-2,4-Diaminobutyrate-c0	4	198
rxn07465_c0	L-2,4-diaminobutanoate carboxy-lyase	0	4.1.1.86	(1) cpd00067[c0] + (1) cpd02095[c0] --> (1) cpd00011[c0] + (1) cpd00726[c0]	(1) H+-c0 + (1) L-2,4-Diaminobutyrate-c0 --> (1) CO2-c0 + (1) 1,3-Propanediamine-c0	4	129
rxn10832_c0	CoA transporter	0		(1) cpd00010[e0] <==> (1) cpd00010[c0]	(1) CoA-e0-e0 <==> (1) CoA-c0	4	122

## Sheet: GapfillReactions-Acetobacter_in
rxn.id	rxn.name	flux	ec	rxn.equation_ids	rxn.equation_names	gapfill.step	seq.support
rxn00100_c0	ATP:dephospho-CoA 3'-phosphotransferase	0.00347081	2.7.1.24	(1) cpd00002[c0] + (1) cpd00655[c0] --> (1) cpd00067[c0] + (1) cpd00008[c0] + (1) cpd00010[c0]	(1) ATP-c0 + (1) Dephospho-CoA-c0 --> (1) H+-c0 + (1) ADP-c0 + (1) CoA-c0	1	152
rxn00137_c0	Adenosine 3',5'-bisphosphate 3'-phosphohydrolase	0.0017354	3.1.3.7	(1) cpd00001[c0] + (1) cpd00045[c0] --> (1) cpd00009[c0] + (1) cpd00018[c0]	(1) H2O-c0 + (1) Adenosine 3-5-bisphosphate-c0 --> (1) Phosphate-c0 + (1) AMP-c0	1	126
rxn00157_c0	Acetyl-CoA:formate C-acetyltransferase	-9.51931		(1) cpd00047[c0] + (1) cpd00022[c0] <==> (1) cpd00020[c0] + (1) cpd00010[c0]	(1) Formate-c0 + (1) Acetyl-CoA-c0 <==> (1) Pyruvate-c0 + (1) CoA-c0	1
rxn00193_c0	glutamate racemase	0.0140171	5.1.1.3	(1) cpd00023[c0] <==> (1) cpd00186[c0]	(1) L-Glutamate-c0 <==> (1) D-Glutamate-c0	1	186
rxn00440_c0	ATP:thiamine diphosphotransferase	0.0017354		(1) cpd00002[c0] + (1) cpd00305[c0] --> (1) cpd00067[c0] + (1) cpd00056[c0] + (1) cpd00018[c0]	(1) ATP-c0 + (1) Thiamin-c0 --> (1) H+-c0 + (1) TPP-c0 + (1) AMP-c0	1
rxn00470_c0	L-ornithine carboxy-lyase (putrescine-forming)	0.00347081	4.1.1.17	(1) cpd00067[c0] + (1) cpd00064[c0] --> (1) cpd00011[c0] + (1) cpd00118[c0]	(1) H+-c0 + (1) Ornithine-c0 --> (1) CO2-c0 + (1) Putrescine-c0	1	349
rxn00646_c0	L-glutamate:L-cysteine gamma-ligase (ADP-forming)	0.0017354		(1) cpd00002[c0] + (1) cpd00023[c0] + (1) cpd00084[c0] --> (1) cpd00009[c0] + (1) cpd00067[c0] + (1) cpd00008[c0] + (1) cpd00506[c0]	(1) ATP-c0 + (1) L-Glutamate-c0 + (1) L-Cysteine-c0 --> (1) Phosphate-c0 + (1) H+-c0 + (1) ADP-c0 + (1) gamma-Glutamylcysteine-c0	1
rxn00909_c0	methylenetetrahydrofolate reductase 1 (MTHFR1)	0.0017354		(1) cpd00982[c0] + (1) cpd00125[c0] --> (1) cpd00067[c0] + (1) cpd00015[c0] + (1) cpd00345[c0]	(1) FADH2-c0 + (1) 5-10-Methylenetetrahydrofolate-c0 --> (1) H+-c0 + (1) FAD-c0 + (1) 5-Methyltetrahydrofolate-c0	1
rxn00966_c0	chorismate pyruvate-lyase (4-hydroxybenzoate-forming)	-0.0017354		(1) cpd00020[c0] + (1) cpd00136[c0] <==> (1) cpd00216[c0]	(1) Pyruvate-c0 + (1) 4-Hydroxybenzoate-c0 <==> (1) Chorismate-c0	1
rxn01258_c0	chorismate hydroxymutase	0.00347081	5.4.4.2	(1) cpd00216[c0] <==> (1) cpd00658[c0]	(1) Chorismate-c0 <==> (1) Isochorismate-c0	1	72.4
rxn01265_c0	Nicotinate D-ribonucleotide:diphosphate phosphoribosyltransferase	-0.0017354		(1) cpd00012[c0] + (1) cpd00873[c0] <==> (1) cpd00103[c0] + (1) cpd00218[c0]	(1) PPi-c0 + (1) Nicotinate ribonucleotide-c0 <==> (1) PRPP-c0 + (1) Niacin-c0	1
rxn01466_c0	Geranyl-diphosphate:isopentenyl-diphosphate geranyltrans-transferase	0.0192233	2.5.1.10	(1) cpd00113[c0] + (1) cpd00283[c0] --> (1) cpd00012[c0] + (1) cpd00067[c0] + (1) cpd00350[c0]	(1) Isopentenyldiphosphate-c0 + (1) Geranyldiphosphate-c0 --> (1) PPi-c0 + (1) H+-c0 + (1) Farnesyldiphosphate-c0	1	182
rxn02000_c0	dTDP-4-dehydro-6-deoxy-D-glucose 3,5-epimerase	0.0140171	5.1.3.13	(1) cpd00521[c0] <==> (1) cpd00522[c0]	(1) dTDP-4-oxo-6-deoxy-D-glucose-c0 <==> (1) dTDP-4-oxo-L-rhamnose-c0	1	188
rxn02175_c0	ATP:pantetheine-4'-phosphate adenylyltransferase	0.00347081	2.7.7.3	(1) cpd00002[c0] + (1) cpd00834[c0] <==> (1) cpd00012[c0] + (1) cpd00655[c0]	(1) ATP-c0 + (1) Phosphopantetheine-c0 <==> (1) PPi-c0 + (1) Dephospho-CoA-c0	1	192
rxn02264_c0	Hydroxymethylbilane hydro-lyase(cyclizing)	0.00347081	4.2.1.75	(1) cpd00755[c0] <==> (1) cpd00001[c0] + (1) cpd00774[c0]	(1) Hydroxymethylbilane-c0 <==> (1) H2O-c0 + (1) UroporphyrinogenIII-c0	1	27.7
rxn02304_c0	protoporphyrinogen-IX:oxygen oxidoreductase	0.000867702		(3) cpd00007[c0] + (2) cpd00791[c0] --> (6) cpd00001[c0] + (2) cpd01476[c0]	(3) O2-c0 + (2) ProtoporphyrinogenIX-c0 --> (6) H2O-c0 + (2) Protoporphyrin-c0	1
rxn02831_c0	O-Succinylbenzoate:CoA ligase (AMP-forming)	0.00347081	6.2.1.26	(1) cpd00002[c0] + (1) cpd00010[c0] + (1) cpd01772[c0] --> (1) cpd00012[c0] + (1) cpd00067[c0] + (1) cpd00018[c0] + (1) cpd02021[c0]	(1) ATP-c0 + (1) CoA-c0 + (1) Succinylbenzoate-c0 --> (1) PPi-c0 + (1) H+-c0 + (1) AMP-c0 + (1) Succinylbenzoyl-CoA-c0	1	112
rxn02832_c0	(1R,6R)-6-hydroxy-2-succinylcyclohexa-2,4-diene-1-carboxylate hydrolyase (2-succinylbenzoate-forming)	-0.00347081		(1) cpd00001[c0] + (1) cpd01772[c0] <==> (1) cpd03451[c0]	(1) H2O-c0 + (1) Succinylbenzoate-c0 <==> (1) SHCHC-c0	1
rxn02898_c0	O-Succinylbenzoyl-CoA 1,4-dihydroxy-2-naphthoate-lyase	0.00347081		(1) cpd02021[c0] --> (1) cpd00010[c0] + (1) cpd02295[c0]	(1) Succinylbenzoyl-CoA-c0 --> (1) CoA-c0 + (1) 1-4-Dihydroxy-2-naphthoate-c0	1
rxn03130_c0	UDP-2,3-bis[(3R)-3-hydroxymyristoyl]-alpha-D-glucosamine 2,3-bis[(3R)-3-hydroxymyristoyl]-beta-D-glucosaminyl 1-phosphate phosphohydrolase	0.0140171	3.6.1.54	(1) cpd00001[c0] + (1) cpd02835[c0] --> (2) cpd00067[c0] + (1) cpd00091[c0] + (1) cpd02930[c0]	(1) H2O-c0 + (1) UDP-2,3-bis(3-hydroxytetradecanoyl)glucosamine-c0 --> (2) H+-c0 + (1) UMP-c0 + (1) Lipid X-c0	1	191
rxn03150_c0	R04594	0.0017354	3.1.3.73	(1) cpd00001[c0] + (1) cpd02904[c0] --> (1) cpd00009[c0] + (1) cpd03423[c0]	(1) H2O-c0 + (1) alpha-Ribazole 5'-phosphate-c0 --> (1) Phosphate-c0 + (1) alpha-Ribazole-c0	1	56.6
rxn03182_c0	CMP-3-deoxy-D-manno-oct-2-ulosonate:lipid IVA 3-deoxy-D-manno-oct-2-ulosonate transferase	0.0140171	2.4.99.12	(1) cpd02546[c0] + (1) cpd02993[c0] --> (1) cpd00067[c0] + (1) cpd00046[c0] + (1) cpd03585[c0]	(1) CMP-KDO-c0 + (1) Lipid IV(A)-c0 --> (1) H+-c0 + (1) CMP-c0 + (1) KDO-lipid IV(A)-c0	1	177
rxn03439_c0	CMP-3-deoxy-D-manno-oct-2-ulosonate:(KDO)-lipid IVA 3-deoxy-D-manno-oct-2-ulosonate transferase	0.0140171	2.4.99.13	(1) cpd02546[c0] + (1) cpd03585[c0] --> (1) cpd00067[c0] + (1) cpd00046[c0] + (1) cpd03586[c0]	(1) CMP-KDO-c0 + (1) KDO-lipid IV(A)-c0 --> (1) H+-c0 + (1) CMP-c0 + (1) kdo2-lipid iva-c0	1	177
rxn03538_c0	R05223	0.0017354	2.7.8.26	(1) cpd03920[c0] + (1) cpd03423[c0] <==> (1) cpd00067[c0] + (1) cpd00126[c0] + (1) cpd00166[c0]	(1) Adenosylcobinamide-GDP-c0 + (1) alpha-Ribazole-c0 <==> (1) H+-c0 + (1) GMP-c0 + (1) Calomide-c0	1	105
rxn03917_c0	D-glycero-beta-D-manno-heptose-7-phosphate aldose-ketose-isomerase	0.0560684	5.3.1.28	(1) cpd00238[c0] <==> (1) cpd04918[c0]	(1) Sedoheptulose7-phosphate-c0 <==> (1) D-Glycero-D-manno-heptose7-phosphate-c0	1	31.6
rxn03919_c0	D-glycero-beta-D-manno-heptose 1,7-bisphosphate 7-phosphohydrolase	0.0560684	3.1.3.82	(1) cpd00001[c0] + (1) cpd08316[c0] --> (1) cpd00009[c0] + (1) cpd04920[c0]	(1) H2O-c0 + (1) D-Glycero-D-manno-heptose1-7-bisphosphate-c0 --> (1) Phosphate-c0 + (1) D-Glycero-D-manno-heptose1-phosphate-c0	1	33.1
rxn04413_c0	R06558	0.0017354	2.7.1.156	(1) cpd00038[c0] + (1) cpd03918[c0] --> (1) cpd00067[c0] + (1) cpd00031[c0] + (1) cpd03919[c0]	(1) GTP-c0 + (1) Adenosyl cobinamide-c0 --> (1) H+-c0 + (1) GDP-c0 + (1) Adenosyl cobinamide phosphate-c0	1	140
rxn05144_c0	Pyridoxal 5-phosphate synthase	0.0017354	4.3.3.6	(1) cpd00053[c0] + (1) cpd00102[c0] + (1) cpd00171[c0] --> (3) cpd00001[c0] + (1) cpd00009[c0] + (1) cpd00067[c0] + (1) cpd00023[c0] + (1) cpd00016[c0]	(1) L-Glutamine-c0 + (1) Glyceraldehyde3-phosphate-c0 + (1) D-Ribulose5-phosphate-c0 --> (3) H2O-c0 + (1) Phosphate-c0 + (1) H+-c0 + (1) L-Glutamate-c0 + (1) Pyridoxal phosphate-c0	1	0
rxn05154_c0	ATP phosphohydrolase (polar-amino-acid-importing)	0		(1) cpd00001[c0] + (1) cpd00002[c0] + (1) cpd00051[e0] --> (1) cpd00009[c0] + (1) cpd00067[c0] + (1) cpd00008[c0] + (1) cpd00051[c0]	(1) H2O-c0 + (1) ATP-c0 + (1) Arginine --> (1) Phosphate-c0 + (1) H+-c0 + (1) ADP-c0 + (1) L-Arginine-c0	1	189
rxn05177_c0	thiamine transport via ABC system	0.0017354		(1) cpd00001[c0] + (1) cpd00002[c0] + (1) cpd00305[e0] --> (1) cpd00009[c0] + (1) cpd00067[c0] + (1) cpd00008[c0] + (1) cpd00305[c0]	(1) H2O-c0 + (1) ATP-c0 + (1) Thiamin --> (1) Phosphate-c0 + (1) H+-c0 + (1) ADP-c0 + (1) Thiamin-c0	1	141
rxn05224_c0	Riboflavin permease	0.00347081		(1) cpd00220[e0] <==> (1) cpd00220[c0]	(1) Riboflavin <==> (1) Riboflavin-c0	1	106
rxn05275_c0	b-ketoacyl synthetase (Iso-C17:0)	0.0477412		(17) cpd00067[c0] + (12) cpd00005[c0] + (6) cpd00070[c0] + (1) cpd01882[c0] --> (5) cpd00001[c0] + (6) cpd00011[c0] + (12) cpd00006[c0] + (7) cpd00010[c0] + (1) cpd11431[c0]	(17) H+-c0 + (12) NADPH-c0 + (6) Malonyl-CoA-c0 + (1) Isovaleryl-CoA-c0 --> (5) H2O-c0 + (6) CO2-c0 + (12) NADP-c0 + (7) CoA-c0 + (1) fa11-c0	1
rxn05276_c0	b-ketoacyl synthetase (Anteiso-C17:0)	0.0477412		(17) cpd00067[c0] + (12) cpd00005[c0] + (6) cpd00070[c0] + (1) cpd00760[c0] --> (5) cpd00001[c0] + (6) cpd00011[c0] + (12) cpd00006[c0] + (7) cpd00010[c0] + (1) cpd11433[c0]	(17) H+-c0 + (12) NADPH-c0 + (6) Malonyl-CoA-c0 + (1) 2-Methylbutyryl-CoA-c0 --> (5) H2O-c0 + (6) CO2-c0 + (12) NADP-c0 + (7) CoA-c0 + (1) fa12-c0	1
rxn05301_c0	TRANS-RXNBWI-115637.ce.maizeexp.TYR_TYR	0.0676327		(1) cpd00067[e0] + (1) cpd00069[e0] <==> (1) cpd00067[c0] + (1) cpd00069[c0]	(1) H+-e0 + (1) Tyrosine <==> (1) H+-c0 + (1) L-Tyrosine-c0	1
rxn05308_c0	Pantothenate reversible transport via proton symport	0.00347081		(1) cpd00067[e0] + (1) cpd00644[e0] <==> (1) cpd00067[c0] + (1) cpd00644[c0]	(1) H+-e0 + (1) Pantothenate <==> (1) H+-c0 + (1) PAN-c0	1
rxn05514_c0	calcium transport in/out via proton antiporter	-0.0017354		(2) cpd00067[e0] + (1) cpd00063[c0] <==> (2) cpd00067[c0] + (1) cpd00063[e0]	(2) H+-e0 + (1) Ca2-plus-c0 <==> (2) H+-c0 + (1) Ca2	1	22.3
rxn06023_c0	CoA:apo-[acyl-carrier-protein] pantetheinephosphotransferase	0.0017354	2.7.8.7	(1) cpd00010[c0] + (1) cpd12370[c0] <==> (1) cpd00067[c0] + (1) cpd00045[c0] + (1) cpd11493[c0]	(1) CoA-c0 + (1) apo-ACP-c0 <==> (1) H+-c0 + (1) Adenosine 3-5-bisphosphate-c0 + (1) ACP-c0	1	166
rxn06723_c0	(3R)-3-hydroxymyristoyl-[acyl-carrier protein]:UDP-3-O-[(3R)-3-hydroxymyristoyl]-alpha-D-glucosamine N-acetyltransferase	-0.0280342	2.3.1.191	(1) cpd00067[c0] + (1) cpd02835[c0] + (1) cpd11493[c0] <==> (1) cpd03584[c0] + (1) cpd11484[c0]	(1) H+-c0 + (1) UDP-2,3-bis(3-hydroxytetradecanoyl)glucosamine-c0 + (1) ACP-c0 <==> (1) UDP-3-O-(beta-hydroxymyristoyl)-D-glucosamine-c0 + (1) (R)-3-Hydroxytetradecanoyl-[acyl-carrier-protein]-c0	1	159
rxn06848_c0	R05075	-0.0140171		(1) cpd11493[c0] + (1) cpd03587[c0] <==> (1) cpd11466[c0] + (1) cpd03736[c0]	(1) ACP-c0 + (1) kdo2-lipid a-c0 <==> (1) Myristoyl-ACP-c0 + (1) Lauroyl-KDO2-lipid IV(A)-c0	1
rxn06865_c0	R05146	-0.0140171	2.3.1.241	(1) cpd11493[c0] + (1) cpd03736[c0] <==> (1) cpd11468[c0] + (1) cpd03586[c0]	(1) ACP-c0 + (1) Lauroyl-KDO2-lipid IV(A)-c0 <==> (1) Dodecanoyl-ACP-c0 + (1) kdo2-lipid iva-c0	1	44.7
rxn08088_c0	1-octadecanoyl-sn-glycerol 3-phosphate O-acyltransferase (n-C18:0)	0.0238706		(1) cpd00067[c0] + (1) cpd15268[c0] + (1) cpd15329[c0] --> (1) cpd11493[c0] + (1) cpd15526[c0]	(1) H+-c0 + (1) Octadecanoyl-ACP-c0 + (1) 1-octadecanoyl-sn-glycerol 3-phosphate-c0 --> (1) ACP-c0 + (1) 1,2-dioctadecanoyl-sn-glycerol 3-phosphate-c0	1
rxn08233_c0	Chloride/proton antiport	0.000867702		(1) cpd00067[c0] + (2) cpd00099[e0] <==> (2) cpd00099[c0] + (1) cpd00067[e0]	(1) H+-c0 + (2) Cl- <==> (2) Cl--c0 + (1) H+-e0	1
rxn08311_c0	CDP-diacylglycerol synthetase (n-C18:0)	0.0238706		(1) cpd00052[c0] + (1) cpd15526[c0] --> (1) cpd00012[c0] + (1) cpd00067[c0] + (1) cpd15421[c0]	(1) CTP-c0 + (1) 1,2-dioctadecanoyl-sn-glycerol 3-phosphate-c0 --> (1) PPi-c0 + (1) H+-c0 + (1) CDP-1,2-dioctadecanoylglycerol-c0	1
rxn08333_c0	1,4-dihydroxy-2-naphthoate octaprenyltransferase	0.00347081		(1) cpd02557[c0] + (1) cpd02295[c0] --> (1) cpd00012[c0] + (1) cpd00011[c0] + (1) cpd15353[c0]	(1) Farnesylfarnesylgeraniol-c0 + (1) 1-4-Dihydroxy-2-naphthoate-c0 --> (1) PPi-c0 + (1) CO2-c0 + (1) 2-Demethylmenaquinol 8-c0	1
rxn08551_c0	glycerol-3-phosphate acyltransferase (C18:0)	0.0238706	2.3.1.15	(1) cpd00080[c0] + (1) cpd15268[c0] --> (1) cpd11493[c0] + (1) cpd15329[c0]	(1) Glycerol-3-phosphate-c0 + (1) Octadecanoyl-ACP-c0 --> (1) ACP-c0 + (1) 1-octadecanoyl-sn-glycerol 3-phosphate-c0	1	68.6
rxn08583_c0	galactosyltransferase I (LPS core synthesis)	0.0140171		(1) cpd00026[c0] + (1) cpd15479[c0] <==> (1) cpd00014[c0] + (1) cpd15469[c0]	(1) UDP-glucose-c0 + (1) glucosyl-inner core oligosaccharide lipid A-c0 <==> (1) UDP-c0 + (1) galactosyl-glucosyl-inner core oligosaccharide lipid A-c0	1
rxn08618_c0	glucosyltransferase I (LPS core synthesis)	0.0140171		(1) cpd00026[c0] + (1) cpd15489[c0] --> (4) cpd00067[c0] + (1) cpd00014[c0] + (1) cpd15479[c0]	(1) UDP-glucose-c0 + (1) inner core oligosaccharide lipid A-c0 --> (4) H+-c0 + (1) UDP-c0 + (1) glucosyl-inner core oligosaccharide lipid A-c0	1
rxn08619_c0	glucosyltransferase II (LPS core synthesis)	0.0140171		(1) cpd00026[c0] + (1) cpd15469[c0] <==> (1) cpd00014[c0] + (1) cpd15475[c0]	(1) UDP-glucose-c0 + (1) galactosyl-glucosyl-inner core oligosaccharide lipid A-c0 <==> (1) UDP-c0 + (1) glucosyl-galactosyl-glucosyl-inner core oligosaccharide lipid A-c0	1
rxn08620_c0	glucosyltransferase III (LPS core synthesis)	0.0140171		(1) cpd00026[c0] + (1) cpd15475[c0] <==> (1) cpd00014[c0] + (1) cpd15477[c0]	(1) UDP-glucose-c0 + (1) glucosyl-galactosyl-glucosyl-inner core oligosaccharide lipid A-c0 <==> (1) UDP-c0 + (1) glucosyl-glucosyl-galactosyl-glucosyl-inner core oligosaccharide lipid A-c0	1
rxn08708_c0	LPS heptose kinase I (LPS core synthesis)	0.0140171		(1) cpd00002[c0] + (1) cpd15484[c0] --> (1) cpd00067[c0] + (1) cpd00008[c0] + (1) cpd15549[c0]	(1) ATP-c0 + (1) heptosyl-heptosyl-kdo2-lipidA-c0 --> (1) H+-c0 + (1) ADP-c0 + (1) phospho-heptosyl-heptosyl-kdo2-lipidA-c0	1
rxn08709_c0	LPS heptose kinase II (LPS core synthesis)	0.0140171		(1) cpd00002[c0] + (1) cpd15488[c0] --> (1) cpd00067[c0] + (1) cpd00008[c0] + (1) cpd15550[c0]	(1) ATP-c0 + (1) heptosyl-phospho-heptosyl-heptosyl-kdo2-lipidA-c0 --> (1) H+-c0 + (1) ADP-c0 + (1) phospho-heptosyl-phospho-heptosyl-heptosyl-kdo2-lipidA-c0	1
rxn08710_c0	RXN0-5118.c	0.0140171		(1) cpd03831[c0] + (1) cpd03587[c0] --> (1) cpd00008[c0] + (1) cpd15485[c0]	(1) ADP-L-glycero-D-manno-heptose-c0 + (1) kdo2-lipid a-c0 --> (1) ADP-c0 + (1) heptosyl-kdo2-lipidA-c0	1
rxn08711_c0	RXN0-5061.c	0.0140171		(1) cpd03831[c0] + (1) cpd15485[c0] <==> (1) cpd00008[c0] + (1) cpd15484[c0]	(1) ADP-L-glycero-D-manno-heptose-c0 + (1) heptosyl-kdo2-lipidA-c0 <==> (1) ADP-c0 + (1) heptosyl-heptosyl-kdo2-lipidA-c0	1
rxn08712_c0	heptosyltransferase III (LPS core synthesis)	0.0140171		(1) cpd03831[c0] + (1) cpd15549[c0] <==> (1) cpd00008[c0] + (1) cpd15488[c0]	(1) ADP-L-glycero-D-manno-heptose-c0 + (1) phospho-heptosyl-heptosyl-kdo2-lipidA-c0 <==> (1) ADP-c0 + (1) heptosyl-phospho-heptosyl-heptosyl-kdo2-lipidA-c0	1
rxn08713_c0	heptosyltransferase IV (LPS core synthesis)	0.0140171		(1) cpd03831[c0] + (1) cpd15477[c0] <==> (1) cpd00008[c0] + (1) cpd15432[c0]	(1) ADP-L-glycero-D-manno-heptose-c0 + (1) glucosyl-glucosyl-galactosyl-glucosyl-inner core oligosaccharide lipid A-c0 <==> (1) ADP-c0 + (1) core-oligosaccharide-lipid-A-c0	1
rxn08921_c0	magnesium (Mg+2) transport in/out via proton antiport (periplasm)	0.0017354		(2) cpd00067[c0] + (1) cpd00254[e0] <==> (2) cpd00067[e0] + (1) cpd00254[c0]	(2) H+-c0 + (1) Magnesium <==> (2) H+-e0 + (1) Mg-c0	1	139
rxn08954_c0	3-deoxy-D-manno-octulosonic acid transferase III (LPS core biosynthesis)	0.0140171		(1) cpd02546[c0] + (1) cpd15550[c0] --> (1) cpd00067[c0] + (1) cpd00046[c0] + (1) cpd15492[c0]	(1) CMP-KDO-c0 + (1) phospho-heptosyl-phospho-heptosyl-heptosyl-kdo2-lipidA-c0 --> (1) H+-c0 + (1) CMP-c0 + (1) kdo-phospho-heptosyl-phospho-heptosyl-heptosyl-kdo2-lipidA-c0	1
rxn09040_c0	2-Octaprenyl-3-methyl-6-methoxy-1,4-benzoquinol hydroxylase	0.0017354		(0.5) cpd00007[c0] + (1) cpd15361[c0] --> (1) cpd15360[c0]	(0.5) O2-c0 + (1) 2-Octaprenyl3-methyl-6-methoxy- 1,4-benzoquinol-c0 --> (1) 2-Octaprenyl-3-methyl-5-hydroxy-6-methoxy-1,4-benzoquinol-c0	1
rxn09042_c0	2-octaprenyl-6-methoxyphenol hydroxylase	0.0017354		(0.5) cpd00007[c0] + (1) cpd03446[c0] --> (1) cpd15359[c0]	(0.5) O2-c0 + (1) 2-Octaprenyl-6-methoxyphenol-c0 --> (1) 2-Octaprenyl-6-methoxy-1,4-benzoquinol-c0	1
rxn09106_c0	phosphatidylglycerol phosphate phosphatase (periplasm, n-C18:0)	0.017903	3.1.3.27	(1) cpd00001[c0] + (1) cpd15547[c0] --> (1) cpd00009[c0] + (1) cpd00067[c0] + (1) cpd15540[c0]	(1) H2O-c0 + (1) Phosphatidylglycerophosphate dioctadecanoyl-c0 --> (1) Phosphate-c0 + (1) H+-c0 + (1) Phosphatidylglycerol-dioctadecanoyl-c0	1	90.9
rxn09113_c0	Phosphatidylglycerol synthase (n-C18:0)	0.017903	2.7.8.5	(1) cpd00080[c0] + (1) cpd15421[c0] --> (1) cpd00046[c0] + (1) cpd15547[c0]	(1) Glycerol-3-phosphate-c0 + (1) CDP-1,2-dioctadecanoylglycerol-c0 --> (1) CMP-c0 + (1) Phosphatidylglycerophosphate dioctadecanoyl-c0	1	129
rxn09210_c0	Phosphatidylserine syntase (n-C18:0)	0.00596766		(1) cpd00054[c0] + (1) cpd15421[c0] --> (2) cpd00067[c0] + (1) cpd00046[c0] + (1) cpd15557[c0]	(1) L-Serine-c0 + (1) CDP-1,2-dioctadecanoylglycerol-c0 --> (2) H+-c0 + (1) CMP-c0 + (1) phosphatidylserine dioctadecanoyl-c0	1
rxn09225_c0	rhamnosyltransferase I (LPS core biosynthesis)	0.0140171		(4) cpd00067[c0] + (1) cpd02113[c0] + (1) cpd15492[c0] --> (1) cpd00297[c0] + (1) cpd15489[c0]	(4) H+-c0 + (1) dTDP-rhamnose-c0 + (1) kdo-phospho-heptosyl-phospho-heptosyl-heptosyl-kdo2-lipidA-c0 --> (1) dTDP-c0 + (1) inner core oligosaccharide lipid A-c0	1
rxn10098_c0	Fatty acid biosynthesis (n-C12:0)	0.0841026		(14) cpd00067[c0] + (10) cpd00005[c0] + (1) cpd11488[c0] + (4) cpd11492[c0] --> (5) cpd00001[c0] + (4) cpd00011[c0] + (10) cpd00006[c0] + (1) cpd11468[c0] + (4) cpd11493[c0]	(14) H+-c0 + (10) NADPH-c0 + (1) Acetoacetyl-ACP-c0 + (4) Malonyl-acyl-carrierprotein--c0 --> (5) H2O-c0 + (4) CO2-c0 + (10) NADP-c0 + (1) Dodecanoyl-ACP-c0 + (4) ACP-c0	1
rxn10199_c0	Peptidoglycan subunit synthesis	0.0140171		(1) cpd03495[c0] + (1) cpd15666[c0] <==> (1) cpd02229[c0] + (1) cpd15665[c0]	(1) Undecaprenyl-diphospho-N-acetylmuramoyl--N-acetylglucosamine-L-ala-D-glu-meso-2-6-diaminopimeloyl-D-ala-D-ala-c0 + (1) Peptidoglycan polymer (n-1 subunits)-c0 <==> (1) Bactoprenyl diphosphate-c0 + (1) Peptidoglycan-polymer-n-subunits-c0	1
rxn10205_c0	isoheptadecanoyl-glycerol-3-phosphate O-acyltransferase	0.0238706	2.3.1.15	(1) cpd00080[c0] + (1) cpd11432[c0] --> (1) cpd00010[c0] + (1) cpd15671[c0]	(1) Glycerol-3-phosphate-c0 + (1) fa11coa-c0 --> (1) CoA-c0 + (1) 1-isoheptadecanoyl-sn-glycerol 3-phosphate-c0	1	68.6
rxn10206_c0	anteisoheptadecanoyl-glycerol-3-phosphate O-acyltransferase	0.0238706	2.3.1.15	(1) cpd00080[c0] + (1) cpd11434[c0] --> (1) cpd00010[c0] + (1) cpd15672[c0]	(1) Glycerol-3-phosphate-c0 + (1) fa12coa-c0 --> (1) CoA-c0 + (1) 1-anteisoheptadecanoyl-sn-glycerol 3-phosphate-c0	1	68.6
rxn10214_c0	isoheptadecanoyl-1-acylglycerol-3-phosphate O-acyltransferase	0.0238706		(1) cpd11432[c0] + (1) cpd15671[c0] --> (1) cpd00067[c0] + (1) cpd00010[c0] + (1) cpd15677[c0]	(1) fa11coa-c0 + (1) 1-isoheptadecanoyl-sn-glycerol 3-phosphate-c0 --> (1) H+-c0 + (1) CoA-c0 + (1) 1,2-diisoheptadecanoyl-sn-glycerol 3-phosphate-c0	1
rxn10215_c0	anteisoheptadecanoyl-1-acylglycerol-3-phosphate O-acyltransferase	0.0238706		(1) cpd11434[c0] + (1) cpd15672[c0] --> (1) cpd00067[c0] + (1) cpd00010[c0] + (1) cpd15678[c0]	(1) fa12coa-c0 + (1) 1-anteisoheptadecanoyl-sn-glycerol 3-phosphate-c0 --> (1) H+-c0 + (1) CoA-c0 + (1) 1,2-dianteisoheptadecanoyl-sn-glycerol 3-phosphate-c0	1
rxn10220_c0	isoheptadecanoyl-phosphatidate cytidylyltransferase	0.0238706		(1) cpd00052[c0] + (1) cpd15677[c0] <==> (1) cpd00012[c0] + (1) cpd00067[c0] + (1) cpd15683[c0]	(1) CTP-c0 + (1) 1,2-diisoheptadecanoyl-sn-glycerol 3-phosphate-c0 <==> (1) PPi-c0 + (1) H+-c0 + (1) CDP-1,2-diisoheptadecanoylglycerol-c0	1
rxn10221_c0	anteisoheptadecanoyl-phosphatidate cytidylyltransferase	0.0238706		(1) cpd00052[c0] + (1) cpd15678[c0] <==> (1) cpd00012[c0] + (1) cpd00067[c0] + (1) cpd15684[c0]	(1) CTP-c0 + (1) 1,2-dianteisoheptadecanoyl-sn-glycerol 3-phosphate-c0 <==> (1) PPi-c0 + (1) H+-c0 + (1) CDP-1,2-dianteisoheptadecanoylglycerol-c0	1
rxn10226_c0	isoheptadecanoyl-CDPdiacylglycerol-serine O-phosphatidyltransferase	0.00596766		(1) cpd00054[c0] + (1) cpd15683[c0] --> (2) cpd00067[c0] + (1) cpd00046[c0] + (1) cpd15689[c0]	(1) L-Serine-c0 + (1) CDP-1,2-diisoheptadecanoylglycerol-c0 --> (2) H+-c0 + (1) CMP-c0 + (1) Diisoheptadecanoylphosphatidylserine-c0	1
rxn10227_c0	anteisoheptadecanoyl-CDPdiacylglycerol-serine O-phosphatidyltransferase	0.00596766		(1) cpd00054[c0] + (1) cpd15684[c0] --> (2) cpd00067[c0] + (1) cpd00046[c0] + (1) cpd15690[c0]	(1) L-Serine-c0 + (1) CDP-1,2-dianteisoheptadecanoylglycerol-c0 --> (2) H+-c0 + (1) CMP-c0 + (1) Dianteisoheptadecanoylphosphatidylserine-c0	1
rxn10259_c0	isoheptadecanoyl-CDPdiacylglycerol:sn-glycerol-3-phosphate 3-phosphatidyltransferase	0.017903	2.7.8.5	(1) cpd00080[c0] + (1) cpd15683[c0] <==> (1) cpd00046[c0] + (1) cpd15716[c0]	(1) Glycerol-3-phosphate-c0 + (1) CDP-1,2-diisoheptadecanoylglycerol-c0 <==> (1) CMP-c0 + (1) Diisoheptadecanoylphosphatidylglycerophosphate-c0	1	129
rxn10260_c0	anteisoheptadecanoyl-CDPdiacylglycerol:sn-glycerol-3-phosphate 3-phosphatidyltransferase	0.017903	2.7.8.5	(1) cpd00080[c0] + (1) cpd15684[c0] <==> (1) cpd00046[c0] + (1) cpd15717[c0]	(1) Glycerol-3-phosphate-c0 + (1) CDP-1,2-dianteisoheptadecanoylglycerol-c0 <==> (1) CMP-c0 + (1) Dianteisoheptadecanoylphosphatidylglycerophosphate-c0	1	129
rxn10265_c0	isoheptadecanoyl-Phosphatidylglycerophosphate phosphohydrolase	0.017903	3.1.3.27	(1) cpd00001[c0] + (1) cpd15716[c0] --> (1) cpd00009[c0] + (1) cpd00067[c0] + (1) cpd15722[c0]	(1) H2O-c0 + (1) Diisoheptadecanoylphosphatidylglycerophosphate-c0 --> (1) Phosphate-c0 + (1) H+-c0 + (1) Diisoheptadecanoylphosphatidylglycerol-c0	1	90.9
rxn10266_c0	anteisoheptadecanoyl-Phosphatidylglycerophosphate phosphohydrolase	0.017903	3.1.3.27	(1) cpd00001[c0] + (1) cpd15717[c0] --> (1) cpd00009[c0] + (1) cpd00067[c0] + (1) cpd15723[c0]	(1) H2O-c0 + (1) Dianteisoheptadecanoylphosphatidylglycerophosphate-c0 --> (1) Phosphate-c0 + (1) H+-c0 + (1) Dianteisoheptadecanoylphosphatidylglycerol-c0	1	90.9
rxn10336_c0	stearoyl-cardiolipin synthase	0.00596766		(2) cpd15540[c0] <==> (1) cpd00100[c0] + (1) cpd15793[c0]	(2) Phosphatidylglycerol-dioctadecanoyl-c0 <==> (1) Glycerol-c0 + (1) Stearoylcardiolipin-B-subtilis-c0	1
rxn10337_c0	isoheptadecanoyl-cardiolipin synthase	0.00596766		(2) cpd15722[c0] <==> (1) cpd00100[c0] + (1) cpd15794[c0]	(2) Diisoheptadecanoylphosphatidylglycerol-c0 <==> (1) Glycerol-c0 + (1) Isoheptadecanoylcardiolipin-B-subtilis-c0	1
rxn10338_c0	anteisoheptadecanoyl-cardiolipin synthase	0.00596766		(2) cpd15723[c0] <==> (1) cpd00100[c0] + (1) cpd15795[c0]	(2) Dianteisoheptadecanoylphosphatidylglycerol-c0 <==> (1) Glycerol-c0 + (1) Anteisoheptadecanoylcardiolipin-B-subtilis-c0	1
rxn10954_c0	Fatty acid biosynthesis (n-C18:0)	0.0477412		(23) cpd00067[c0] + (16) cpd00005[c0] + (1) cpd11488[c0] + (7) cpd11492[c0] --> (8) cpd00001[c0] + (7) cpd00011[c0] + (16) cpd00006[c0] + (7) cpd11493[c0] + (1) cpd15268[c0]	(23) H+-c0 + (16) NADPH-c0 + (1) Acetoacetyl-ACP-c0 + (7) Malonyl-acyl-carrierprotein--c0 --> (8) H2O-c0 + (7) CO2-c0 + (16) NADP-c0 + (7) ACP-c0 + (1) Octadecanoyl-ACP-c0	1
rxn90019_c0	folate ABC transporter	0.00520621		(1) cpd00001[c0] + (1) cpd00002[c0] + (1) cpd00393[e0] --> (1) cpd00009[c0] + (1) cpd00067[c0] + (1) cpd00008[c0] + (1) cpd00393[c0]	(1) H2O-c0 + (1) ATP-c0 + (1) Folate --> (1) Phosphate-c0 + (1) H+-c0 + (1) ADP-c0 + (1) Folate-c0	1	140
rxn02167_c0	(S)-3-Hydroxybutanoyl-CoA hydro-lyase	5.36431	4.2.1.55	(1) cpd00842[c0] <==> (1) cpd00001[c0] + (1) cpd00650[c0]	(1) (S)-3-Hydroxybutyryl-CoA-c0 <==> (1) H2O-c0 + (1) Crotonyl-CoA-c0	2	145
rxn27455_c0	Long-chain-3-hydroxyacyl-CoA dehydrogenase	-5.36431	1.1.1.211	(1) cpd00003[c0] + (1) cpd00842[c0] <==> (1) cpd00067[c0] + (1) cpd00004[c0] + (1) cpd00279[c0]	(1) NAD-c0 + (1) (S)-3-Hydroxybutyryl-CoA-c0 <==> (1) H+-c0 + (1) NADH-c0 + (1) Acetoacetyl-CoA-c0	2	124
rxn00346_c0	L-aspartate 1-carboxy-lyase (beta-alanine-forming)	1.44542	4.1.1.11	(1) cpd00067[c0] + (1) cpd00041[c0] --> (1) cpd00011[c0] + (1) cpd00085[c0]	(1) H+-c0 + (1) L-Aspartate-c0 --> (1) CO2-c0 + (1) beta-Alanine-c0	2	112
rxn01790_c0	(R)-Pantoate:NADP+ 2-oxidoreductase	0	1.1.1.169	(1) cpd00006[c0] + (1) cpd00408[c0] <==> (1) cpd00067[c0] + (1) cpd00005[c0] + (1) cpd00712[c0]	(1) NADP-c0 + (1) Pantoate-c0 <==> (1) H+-c0 + (1) NADPH-c0 + (1) 2-Dehydropantoate-c0	2	129
rxn01000_c0	prephenate hydro-lyase (decarboxylating; phenylpyruvate-forming)	0	4.2.1.51	(1) cpd00067[c0] + (1) cpd00219[c0] --> (1) cpd00001[c0] + (1) cpd00011[c0] + (1) cpd00143[c0]	(1) H+-c0 + (1) Prephenate-c0 --> (1) H2O-c0 + (1) CO2-c0 + (1) Phenylpyruvate-c0	2	124
rxn01256_c0	Chorismate pyruvatemutase	0	5.4.99.5	(1) cpd00216[c0] --> (1) cpd00219[c0]	(1) Chorismate-c0 --> (1) Prephenate-c0	2	124
rxn01268_c0	Prephenate:NAD+ oxidoreductase(decarboxylating)	0	1.3.1.12	(1) cpd00003[c0] + (1) cpd00219[c0] --> (1) cpd00011[c0] + (1) cpd00004[c0] + (1) cpd00868[c0]	(1) NAD-c0 + (1) Prephenate-c0 --> (1) CO2-c0 + (1) NADH-c0 + (1) p-hydroxyphenylpyruvate-c0	2	179
rxn02160_c0	L-Histidinol-phosphate phosphohydrolase	0	3.1.3.15	(1) cpd00001[c0] + (1) cpd00807[c0] --> (1) cpd00009[c0] + (1) cpd00641[c0]	(1) H2O-c0 + (1) L-histidinol-phosphate-c0 --> (1) Phosphate-c0 + (1) L-Histidinol-c0	2	124
rxn02834_c0	Phosphoribosyl-ATP pyrophosphohydrolase	0	3.6.1.31	(1) cpd00001[c0] + (1) cpd01775[c0] --> (1) cpd00012[c0] + (2) cpd00067[c0] + (1) cpd01777[c0]	(1) H2O-c0 + (1) Phosphoribosyl-ATP-c0 --> (1) PPi-c0 + (2) H+-c0 + (1) Phosphoribosyl-AMP-c0	2	172
rxn02835_c0	1-(5-phospho-D-ribosyl)-AMP 1,6-hydrolase	0	3.5.4.19	(1) cpd00001[c0] + (1) cpd01777[c0] <==> (1) cpd02979[c0]	(1) H2O-c0 + (1) Phosphoribosyl-AMP-c0 <==> (1) phosphoribosylformiminoaicar-phosphate-c0	2	183
rxn00931_c0	L-Proline:NADP+ 5-oxidoreductase	0	1.5.1.2	(1) cpd00006[c0] + (1) cpd00129[c0] <==> (2) cpd00067[c0] + (1) cpd00005[c0] + (1) cpd02431[c0]	(1) NADP-c0 + (1) L-Proline-c0 <==> (2) H+-c0 + (1) NADPH-c0 + (1) 1-Pyrroline-5-carboxylate-c0	2	139
rxn13251_c0	Fumarate dependent DHORD	0.115999	1.3.98.1	(1) cpd00106[c0] + (1) cpd00282[c0] --> (1) cpd00036[c0] + (1) cpd00247[c0]	(1) Fumarate-c0 + (1) S-Dihydroorotate-c0 --> (1) Succinate-c0 + (1) Orotate-c0	2	115
rxn01484_c0	N-Acetyl-D-glucosamine-6-phosphate amidohydrolase	0	3.5.1.25	(1) cpd00001[c0] + (1) cpd00293[c0] --> (1) cpd00029[c0] + (1) cpd00288[c0]	(1) H2O-c0 + (1) N-Acetyl-D-glucosamine 6-phosphate-c0 --> (1) Acetate-c0 + (1) D-Glucosamine phosphate-c0	3	179
rxn01199_c0	ATP:D-xylulose 5-phosphotransferase	0	2.7.1.17	(1) cpd00002[c0] + (1) cpd00259[c0] --> (1) cpd00067[c0] + (1) cpd00008[c0] + (1) cpd00198[c0]	(1) ATP-c0 + (1) D-Lyxulose-c0 --> (1) H+-c0 + (1) ADP-c0 + (1) D-Xylulose5-phosphate-c0	3	120
rxn01385_c0	Xylitol:NAD+ 2-oxidoreductase (D-xylulose-forming)	0	1.1.1.9	(1) cpd00003[c0] + (1) cpd00306[c0] <==> (1) cpd00067[c0] + (1) cpd00004[c0] + (1) cpd00259[c0]	(1) NAD-c0 + (1) Xylitol-c0 <==> (1) H+-c0 + (1) NADH-c0 + (1) D-Lyxulose-c0	3	123
rxn01391_c0	L-arabinitol:NAD+ 4-oxidoreductase (L-xylulose-forming)	0	1.1.1.12	(1) cpd00003[c0] + (1) cpd00417[c0] <==> (1) cpd00067[c0] + (1) cpd00004[c0] + (1) cpd00261[c0]	(1) NAD-c0 + (1) L-Lyxitol-c0 <==> (1) H+-c0 + (1) NADH-c0 + (1) L-Lyxulose-c0	3	159
rxn01392_c0	Xylitol:NADP+ 4-oxidoreductase (L-xylulose-forming)	0	1.1.1.10	(1) cpd00006[c0] + (1) cpd00306[c0] <==> (1) cpd00067[c0] + (1) cpd00005[c0] + (1) cpd00261[c0]	(1) NADP-c0 + (1) Xylitol-c0 <==> (1) H+-c0 + (1) NADPH-c0 + (1) L-Lyxulose-c0	3	130
rxn01204_c0	4-aminobutanoate:2-oxoglutarate aminotransferase	0	2.6.1.19	(1) cpd00024[c0] + (1) cpd00281[c0] <==> (1) cpd00023[c0] + (1) cpd00199[c0]	(1) 2-Oxoglutarate-c0 + (1) GABA-c0 <==> (1) L-Glutamate-c0 + (1) 4-Oxobutanoate-c0	3	442
rxn00422_c0	L-Serine:pyruvate aminotransferase	0	2.6.1.51	(1) cpd00020[c0] + (1) cpd00054[c0] <==> (1) cpd00035[c0] + (1) cpd00145[c0]	(1) Pyruvate-c0 + (1) L-Serine-c0 <==> (1) L-Alanine-c0 + (1) Hydroxypyruvate-c0	3	184
rxn00425_c0	serine racemase	0	5.1.1.18	(1) cpd00054[c0] <==> (1) cpd00550[c0]	(1) L-Serine-c0 <==> (1) D-Serine-c0	3	175
rxn02112_c0	(R,R)-Butane-2,3-diol:NAD+ oxidoreductase	0	1.1.1.4	(1) cpd00003[c0] + (1) cpd01947[c0] <==> (1) cpd00067[c0] + (1) cpd00004[c0] + (1) cpd00361[c0]	(1) NAD-c0 + (1) BDOH-c0 <==> (1) H+-c0 + (1) NADH-c0 + (1) ACTN-c0	3	105
rxn08473_c0	Transport of Fe2+	0.00520621		(1) cpd00067[e0] + (1) cpd10515[e0] <==> (1) cpd00067[c0] + (1) cpd10515[c0]	(1) H+-e0 + (1) Fe2+-e0 <==> (1) H+-c0 + (1) Fe2+-c0	3	110
rxn09120_c0	TRANS-RXN-114.cp	0		(1) cpd00009[e0] + (2) cpd00067[e0] <==> (1) cpd00009[c0] + (2) cpd00067[c0]	(1) Phosphate-e0 + (2) H+-e0 <==> (1) Phosphate-c0 + (2) H+-c0	3	325
rxn00326_c0	Glyoxylate:NADP+ oxidoreductase (CoA-oxalylating)	0	1.2.1.17	(1) cpd00040[c0] + (1) cpd00006[c0] + (1) cpd00010[c0] <==> (1) cpd00005[c0] + (1) cpd00262[c0]	(1) Glyoxalate-c0 + (1) NADP-c0 + (1) CoA-c0 <==> (1) NADPH-c0 + (1) Oxalyl-CoA-c0	3	171
rxn01136_c0	Succinyl-CoA:oxalate CoA-transferase	0	2.8.3.2	(1) cpd00067[c0] + (1) cpd00180[c0] + (1) cpd00078[c0] <==> (1) cpd00036[c0] + (1) cpd00262[c0]	(1) H+-c0 + (1) Oxalate-c0 + (1) Succinyl-CoA-c0 <==> (1) Succinate-c0 + (1) Oxalyl-CoA-c0	3	177
rxn01395_c0	oxalyl-CoA carboxy-lyase (formyl-CoA-forming)	0	4.1.1.8	(1) cpd00067[c0] + (1) cpd00262[c0] --> (1) cpd00011[c0] + (1) cpd00592[c0]	(1) H+-c0 + (1) Oxalyl-CoA-c0 --> (1) CO2-c0 + (1) Formyl-CoA-c0	3	150
rxn05044_c0	formyl-CoA:oxalate CoA-transferase	0	2.8.3.16	(1) cpd00180[c0] + (1) cpd00592[c0] <==> (1) cpd00047[c0] + (1) cpd00262[c0]	(1) Oxalate-c0 + (1) Formyl-CoA-c0 <==> (1) Formate-c0 + (1) Oxalyl-CoA-c0	3	142
rxn05169_c0	ATP phosphohydrolase (polar-amino-acid-importing)	0.5		(1) cpd00001[c0] + (1) cpd00002[c0] + (1) cpd00161[e0] --> (1) cpd00009[c0] + (1) cpd00067[c0] + (1) cpd00008[c0] + (1) cpd00161[c0]	(1) H2O-c0 + (1) ATP-c0 + (1) Threonine --> (1) Phosphate-c0 + (1) H+-c0 + (1) ADP-c0 + (1) L-Threonine-c0	3	137
rxn01504_c0	(S)-3-Hydroxy-3-methylglutaryl-CoA hydro-lyase (trans-3-methylglutaconyl-CoA-forming)	0	4.2.1.18	(1) cpd00292[c0] <==> (1) cpd00001[c0] + (1) cpd02068[c0]	(1) HMG-CoA-c0 <==> (1) H2O-c0 + (1) 3-Methylglutaconyl-CoA-c0	3	200
rxn05168_c0	nonpolar-amino-acid-transporting ATPase	0.197408		(1) cpd00001[c0] + (1) cpd00002[c0] + (1) cpd00156[e0] --> (1) cpd00009[c0] + (1) cpd00067[c0] + (1) cpd00008[c0] + (1) cpd00156[c0]	(1) H2O-c0 + (1) ATP-c0 + (1) Valine --> (1) Phosphate-c0 + (1) H+-c0 + (1) ADP-c0 + (1) L-Valine-c0	3	137
rxn05243_c0	TRANS-RXNBWI-115637.ce.maizeexp.LEU_LEU	0.258127		(1) cpd00067[e0] + (1) cpd00107[e0] <==> (1) cpd00067[c0] + (1) cpd00107[c0]	(1) H+-e0 + (1) Leucine <==> (1) H+-c0 + (1) L-Leucine-c0	3	138
rxn09681_c0	D-fructose transport in via proton symport	0		(1) cpd00067[e0] + (1) cpd00082[e0] <==> (1) cpd00067[c0] + (1) cpd00082[c0]	(1) H+-e0 + (1) D-Fructose-e0-e0 <==> (1) H+-c0 + (1) D-Fructose-c0	3	140
rxn09655_c0	TRANS-RXNAVI-26524.ce.brachyexp.TREHALOSE_TREHALOSE	0		(1) cpd00067[e0] + (1) cpd00794[e0] <==> (1) cpd00067[c0] + (1) cpd00794[c0]	(1) H+-e0 + (1) TRHL-e0-e0 <==> (1) H+-c0 + (1) TRHL-c0	3	173
rxn05559_c0	formate transport in via proton symport	-9.11272		(1) cpd00067[e0] + (1) cpd00047[e0] <==> (1) cpd00067[c0] + (1) cpd00047[c0]	(1) H+-e0 + (1) Formate-e0-e0 <==> (1) H+-c0 + (1) Formate-c0	3	122
rxn05156_c0	ornithine transport via ABC system	0		(1) cpd00001[c0] + (1) cpd00002[c0] + (1) cpd00064[e0] --> (1) cpd00009[c0] + (1) cpd00067[c0] + (1) cpd00008[c0] + (1) cpd00064[c0]	(1) H2O-c0 + (1) ATP-c0 + (1) Ornithine-e0-e0 --> (1) Phosphate-c0 + (1) H+-c0 + (1) ADP-c0 + (1) Ornithine-c0	3	189
rxn05581_c0	RXN0-1683.ce.maizeexp.GLYCEROL_GLYCEROL	0		(1) cpd00100[c0] <==> (1) cpd00100[e0]	(1) Glycerol-c0 <==> (1) Glycerol-e0-e0	3	144
rxn05160_c0	monosaccharide-transporting ATPase	0		(1) cpd00001[c0] + (1) cpd00002[c0] + (1) cpd00105[e0] --> (1) cpd00009[c0] + (1) cpd00067[c0] + (1) cpd00008[c0] + (1) cpd00105[c0]	(1) H2O-c0 + (1) ATP-c0 + (1) D-Ribose-e0-e0 --> (1) Phosphate-c0 + (1) H+-c0 + (1) ADP-c0 + (1) D-Ribose-c0	3	122
rxn05158_c0	ATP phosphohydrolase (glycerol-3-phosphate-importing)	0		(1) cpd00001[c0] + (1) cpd00002[c0] + (1) cpd00080[e0] --> (1) cpd00009[c0] + (1) cpd00067[c0] + (1) cpd00008[c0] + (1) cpd00080[c0]	(1) H2O-c0 + (1) ATP-c0 + (1) Glycerol-3-phosphate-e0-e0 --> (1) Phosphate-c0 + (1) H+-c0 + (1) ADP-c0 + (1) Glycerol-3-phosphate-c0	3	189
rxn05197_c0	Uracil permease	0		(1) cpd00067[e0] + (1) cpd00092[e0] <==> (1) cpd00067[c0] + (1) cpd00092[c0]	(1) H+-e0 + (1) Uracil-e0-e0 <==> (1) H+-c0 + (1) Uracil-c0	3	152
rxn01368_c0	Cytidine aminohydrolase	0	3.5.4.5	(1) cpd00001[c0] + (1) cpd00067[c0] + (1) cpd00367[c0] --> (1) cpd00013[c0] + (1) cpd00249[c0]	(1) H2O-c0 + (1) H+-c0 + (1) Cytidine-c0 --> (1) NH3-c0 + (1) Uridine-c0	3	109
rxn05527_c0	TRANS-RXN-199.ce	0		(1) cpd00067[e0] + (1) cpd00307[e0] <==> (1) cpd00067[c0] + (1) cpd00307[c0]	(1) H+-e0 + (1) Cytosine-e0-e0 <==> (1) H+-c0 + (1) Cytosine-c0	3	110
rxn01068_c0	L-threonine:NAD+ oxidoreductase	0	1.1.1.103	(1) cpd00003[c0] + (1) cpd00161[c0] --> (1) cpd00067[c0] + (1) cpd00004[c0] + (1) cpd02211[c0]	(1) NAD-c0 + (1) L-Threonine-c0 --> (1) H+-c0 + (1) NADH-c0 + (1) L-2-Amino-acetoacetate-c0	4	126
rxn02666_c0	R03758	0		(1) cpd00011[c0] + (1) cpd01298[c0] <==> (1) cpd00067[c0] + (1) cpd02211[c0]	(1) CO2-c0 + (1) Aminoacetone-c0 <==> (1) H+-c0 + (1) L-2-Amino-acetoacetate-c0	4	200
rxn00127_c0	S-adenosyl-L-methionine carboxy-lyase [(5-deoxy-5-adenosyl)(3-aminopropyl)methylsulfonium-forming]	0	4.1.1.50	(1) cpd00067[c0] + (1) cpd00017[c0] --> (1) cpd00011[c0] + (1) cpd00837[c0]	(1) H+-c0 + (1) S-Adenosyl-L-methionine-c0 --> (1) CO2-c0 + (1) S-Adenosylmethioninamine-c0	4	102
rxn05303_c0	TRANS-RXNBWI-115637.ce.maizeexp.ARG_ARG	0.141731		(1) cpd00067[e0] + (1) cpd00051[e0] <==> (1) cpd00067[c0] + (1) cpd00051[c0]	(1) H+-e0 + (1) Arginine <==> (1) H+-c0 + (1) L-Arginine-c0	4	112
rxn00634_c0	D-Glucitol:NAD+ 2-oxidoreductase	0	1.1.1.14	(1) cpd00003[c0] + (1) cpd00588[c0] <==> (1) cpd00067[c0] + (1) cpd00004[c0] + (1) cpd00082[c0]	(1) NAD-c0 + (1) Sorbitol-c0 <==> (1) H+-c0 + (1) NADH-c0 + (1) D-Fructose-c0	4	160
rxn05593_c0	Myo-inositol transporter 1	0		(1) cpd00067[e0] + (1) cpd00121[e0] <==> (1) cpd00067[c0] + (1) cpd00121[c0]	(1) H+-e0 + (1) L-Inositol-e0-e0 <==> (1) H+-c0 + (1) L-Inositol-c0	4	196
rxn02004_c0	Trehalose-6-phosphate phosphohydrolase	0	3.1.3.12	(1) cpd00001[c0] + (1) cpd00523[c0] --> (1) cpd00009[c0] + (1) cpd00794[c0]	(1) H2O-c0 + (1) Trehalose 6-phosphate-c0 --> (1) Phosphate-c0 + (1) TRHL-c0	4	139
rxn00366_c0	CDP phosphohydrolase	0	3.6.1.5	(1) cpd00001[c0] + (1) cpd00096[c0] --> (1) cpd00009[c0] + (2) cpd00067[c0] + (1) cpd00046[c0]	(1) H2O-c0 + (1) CDP-c0 --> (1) Phosphate-c0 + (2) H+-c0 + (1) CMP-c0	4	146
rxn05525_c0	TRANS-RXNAVI-27988.ce.brachyexp.CMP_CMP	0		(1) cpd00067[e0] + (1) cpd00046[e0] <==> (1) cpd00067[c0] + (1) cpd00046[c0]	(1) H+-e0 + (1) CMP-e0-e0 <==> (1) H+-c0 + (1) CMP-c0	4	145
rxn05665_c0	TRANS-RXNAVI-27988.ce.brachyexp.UMP_UMP	0		(1) cpd00067[e0] + (1) cpd00091[e0] <==> (1) cpd00067[c0] + (1) cpd00091[c0]	(1) H+-e0 + (1) UMP-e0-e0 <==> (1) H+-c0 + (1) UMP-c0	4	145
rxn05644_c0	D-ribose transport out via ABC system	0		(1) cpd00001[c0] + (1) cpd00002[c0] + (1) cpd00105[c0] --> (1) cpd00009[c0] + (1) cpd00067[c0] + (1) cpd00008[c0] + (1) cpd00105[e0]	(1) H2O-c0 + (1) ATP-c0 + (1) D-Ribose-c0 --> (1) Phosphate-c0 + (1) H+-c0 + (1) ADP-c0 + (1) D-Ribose-e0-e0	4	122
rxn10832_c0	CoA transporter	0		(1) cpd00010[e0] <==> (1) cpd00010[c0]	(1) CoA-e0-e0 <==> (1) CoA-c0	4	132

## Sheet: GapfillReactions-Acetobacter_-1
rxn.id	rxn.name	flux	ec	rxn.equation_ids	rxn.equation_names	gapfill.step	seq.support
rxn00100_c0	ATP:dephospho-CoA 3'-phosphotransferase	0.00347081	2.7.1.24	(1) cpd00002[c0] + (1) cpd00655[c0] --> (1) cpd00067[c0] + (1) cpd00008[c0] + (1) cpd00010[c0]	(1) ATP-c0 + (1) Dephospho-CoA-c0 --> (1) H+-c0 + (1) ADP-c0 + (1) CoA-c0	1	152
rxn00137_c0	Adenosine 3',5'-bisphosphate 3'-phosphohydrolase	0.0017354	3.1.3.7	(1) cpd00001[c0] + (1) cpd00045[c0] --> (1) cpd00009[c0] + (1) cpd00018[c0]	(1) H2O-c0 + (1) Adenosine 3-5-bisphosphate-c0 --> (1) Phosphate-c0 + (1) AMP-c0	1	126
rxn00157_c0	Acetyl-CoA:formate C-acetyltransferase	-9.51931		(1) cpd00047[c0] + (1) cpd00022[c0] <==> (1) cpd00020[c0] + (1) cpd00010[c0]	(1) Formate-c0 + (1) Acetyl-CoA-c0 <==> (1) Pyruvate-c0 + (1) CoA-c0	1
rxn00193_c0	glutamate racemase	0.0140171	5.1.1.3	(1) cpd00023[c0] <==> (1) cpd00186[c0]	(1) L-Glutamate-c0 <==> (1) D-Glutamate-c0	1	186
rxn00440_c0	ATP:thiamine diphosphotransferase	0.0017354		(1) cpd00002[c0] + (1) cpd00305[c0] --> (1) cpd00067[c0] + (1) cpd00056[c0] + (1) cpd00018[c0]	(1) ATP-c0 + (1) Thiamin-c0 --> (1) H+-c0 + (1) TPP-c0 + (1) AMP-c0	1
rxn00470_c0	L-ornithine carboxy-lyase (putrescine-forming)	0.00347081	4.1.1.17	(1) cpd00067[c0] + (1) cpd00064[c0] --> (1) cpd00011[c0] + (1) cpd00118[c0]	(1) H+-c0 + (1) Ornithine-c0 --> (1) CO2-c0 + (1) Putrescine-c0	1	349
rxn00646_c0	L-glutamate:L-cysteine gamma-ligase (ADP-forming)	0.0017354		(1) cpd00002[c0] + (1) cpd00023[c0] + (1) cpd00084[c0] --> (1) cpd00009[c0] + (1) cpd00067[c0] + (1) cpd00008[c0] + (1) cpd00506[c0]	(1) ATP-c0 + (1) L-Glutamate-c0 + (1) L-Cysteine-c0 --> (1) Phosphate-c0 + (1) H+-c0 + (1) ADP-c0 + (1) gamma-Glutamylcysteine-c0	1
rxn00909_c0	methylenetetrahydrofolate reductase 1 (MTHFR1)	0.0017354		(1) cpd00982[c0] + (1) cpd00125[c0] --> (1) cpd00067[c0] + (1) cpd00015[c0] + (1) cpd00345[c0]	(1) FADH2-c0 + (1) 5-10-Methylenetetrahydrofolate-c0 --> (1) H+-c0 + (1) FAD-c0 + (1) 5-Methyltetrahydrofolate-c0	1
rxn00966_c0	chorismate pyruvate-lyase (4-hydroxybenzoate-forming)	-0.0017354		(1) cpd00020[c0] + (1) cpd00136[c0] <==> (1) cpd00216[c0]	(1) Pyruvate-c0 + (1) 4-Hydroxybenzoate-c0 <==> (1) Chorismate-c0	1
rxn01258_c0	chorismate hydroxymutase	0.00347081	5.4.4.2	(1) cpd00216[c0] <==> (1) cpd00658[c0]	(1) Chorismate-c0 <==> (1) Isochorismate-c0	1	72.4
rxn01265_c0	Nicotinate D-ribonucleotide:diphosphate phosphoribosyltransferase	-0.0017354		(1) cpd00012[c0] + (1) cpd00873[c0] <==> (1) cpd00103[c0] + (1) cpd00218[c0]	(1) PPi-c0 + (1) Nicotinate ribonucleotide-c0 <==> (1) PRPP-c0 + (1) Niacin-c0	1
rxn01466_c0	Geranyl-diphosphate:isopentenyl-diphosphate geranyltrans-transferase	0.0192233	2.5.1.10	(1) cpd00113[c0] + (1) cpd00283[c0] --> (1) cpd00012[c0] + (1) cpd00067[c0] + (1) cpd00350[c0]	(1) Isopentenyldiphosphate-c0 + (1) Geranyldiphosphate-c0 --> (1) PPi-c0 + (1) H+-c0 + (1) Farnesyldiphosphate-c0	1	182
rxn02000_c0	dTDP-4-dehydro-6-deoxy-D-glucose 3,5-epimerase	0.0140171	5.1.3.13	(1) cpd00521[c0] <==> (1) cpd00522[c0]	(1) dTDP-4-oxo-6-deoxy-D-glucose-c0 <==> (1) dTDP-4-oxo-L-rhamnose-c0	1	188
rxn02175_c0	ATP:pantetheine-4'-phosphate adenylyltransferase	0.00347081	2.7.7.3	(1) cpd00002[c0] + (1) cpd00834[c0] <==> (1) cpd00012[c0] + (1) cpd00655[c0]	(1) ATP-c0 + (1) Phosphopantetheine-c0 <==> (1) PPi-c0 + (1) Dephospho-CoA-c0	1	192
rxn02264_c0	Hydroxymethylbilane hydro-lyase(cyclizing)	0.00347081	4.2.1.75	(1) cpd00755[c0] <==> (1) cpd00001[c0] + (1) cpd00774[c0]	(1) Hydroxymethylbilane-c0 <==> (1) H2O-c0 + (1) UroporphyrinogenIII-c0	1	27.7
rxn02304_c0	protoporphyrinogen-IX:oxygen oxidoreductase	0.000867702		(3) cpd00007[c0] + (2) cpd00791[c0] --> (6) cpd00001[c0] + (2) cpd01476[c0]	(3) O2-c0 + (2) ProtoporphyrinogenIX-c0 --> (6) H2O-c0 + (2) Protoporphyrin-c0	1
rxn02831_c0	O-Succinylbenzoate:CoA ligase (AMP-forming)	0.00347081	6.2.1.26	(1) cpd00002[c0] + (1) cpd00010[c0] + (1) cpd01772[c0] --> (1) cpd00012[c0] + (1) cpd00067[c0] + (1) cpd00018[c0] + (1) cpd02021[c0]	(1) ATP-c0 + (1) CoA-c0 + (1) Succinylbenzoate-c0 --> (1) PPi-c0 + (1) H+-c0 + (1) AMP-c0 + (1) Succinylbenzoyl-CoA-c0	1	112
rxn02832_c0	(1R,6R)-6-hydroxy-2-succinylcyclohexa-2,4-diene-1-carboxylate hydrolyase (2-succinylbenzoate-forming)	-0.00347081		(1) cpd00001[c0] + (1) cpd01772[c0] <==> (1) cpd03451[c0]	(1) H2O-c0 + (1) Succinylbenzoate-c0 <==> (1) SHCHC-c0	1
rxn02898_c0	O-Succinylbenzoyl-CoA 1,4-dihydroxy-2-naphthoate-lyase	0.00347081		(1) cpd02021[c0] --> (1) cpd00010[c0] + (1) cpd02295[c0]	(1) Succinylbenzoyl-CoA-c0 --> (1) CoA-c0 + (1) 1-4-Dihydroxy-2-naphthoate-c0	1
rxn03130_c0	UDP-2,3-bis[(3R)-3-hydroxymyristoyl]-alpha-D-glucosamine 2,3-bis[(3R)-3-hydroxymyristoyl]-beta-D-glucosaminyl 1-phosphate phosphohydrolase	0.0140171	3.6.1.54	(1) cpd00001[c0] + (1) cpd02835[c0] --> (2) cpd00067[c0] + (1) cpd00091[c0] + (1) cpd02930[c0]	(1) H2O-c0 + (1) UDP-2,3-bis(3-hydroxytetradecanoyl)glucosamine-c0 --> (2) H+-c0 + (1) UMP-c0 + (1) Lipid X-c0	1	191
rxn03150_c0	R04594	0.0017354	3.1.3.73	(1) cpd00001[c0] + (1) cpd02904[c0] --> (1) cpd00009[c0] + (1) cpd03423[c0]	(1) H2O-c0 + (1) alpha-Ribazole 5'-phosphate-c0 --> (1) Phosphate-c0 + (1) alpha-Ribazole-c0	1	56.6
rxn03182_c0	CMP-3-deoxy-D-manno-oct-2-ulosonate:lipid IVA 3-deoxy-D-manno-oct-2-ulosonate transferase	0.0140171	2.4.99.12	(1) cpd02546[c0] + (1) cpd02993[c0] --> (1) cpd00067[c0] + (1) cpd00046[c0] + (1) cpd03585[c0]	(1) CMP-KDO-c0 + (1) Lipid IV(A)-c0 --> (1) H+-c0 + (1) CMP-c0 + (1) KDO-lipid IV(A)-c0	1	177
rxn03439_c0	CMP-3-deoxy-D-manno-oct-2-ulosonate:(KDO)-lipid IVA 3-deoxy-D-manno-oct-2-ulosonate transferase	0.0140171	2.4.99.13	(1) cpd02546[c0] + (1) cpd03585[c0] --> (1) cpd00067[c0] + (1) cpd00046[c0] + (1) cpd03586[c0]	(1) CMP-KDO-c0 + (1) KDO-lipid IV(A)-c0 --> (1) H+-c0 + (1) CMP-c0 + (1) kdo2-lipid iva-c0	1	177
rxn03538_c0	R05223	0.0017354	2.7.8.26	(1) cpd03920[c0] + (1) cpd03423[c0] <==> (1) cpd00067[c0] + (1) cpd00126[c0] + (1) cpd00166[c0]	(1) Adenosylcobinamide-GDP-c0 + (1) alpha-Ribazole-c0 <==> (1) H+-c0 + (1) GMP-c0 + (1) Calomide-c0	1	105
rxn03917_c0	D-glycero-beta-D-manno-heptose-7-phosphate aldose-ketose-isomerase	0.0560684	5.3.1.28	(1) cpd00238[c0] <==> (1) cpd04918[c0]	(1) Sedoheptulose7-phosphate-c0 <==> (1) D-Glycero-D-manno-heptose7-phosphate-c0	1	31.6
rxn03919_c0	D-glycero-beta-D-manno-heptose 1,7-bisphosphate 7-phosphohydrolase	0.0560684	3.1.3.82	(1) cpd00001[c0] + (1) cpd08316[c0] --> (1) cpd00009[c0] + (1) cpd04920[c0]	(1) H2O-c0 + (1) D-Glycero-D-manno-heptose1-7-bisphosphate-c0 --> (1) Phosphate-c0 + (1) D-Glycero-D-manno-heptose1-phosphate-c0	1	33.1
rxn04413_c0	R06558	0.0017354	2.7.1.156	(1) cpd00038[c0] + (1) cpd03918[c0] --> (1) cpd00067[c0] + (1) cpd00031[c0] + (1) cpd03919[c0]	(1) GTP-c0 + (1) Adenosyl cobinamide-c0 --> (1) H+-c0 + (1) GDP-c0 + (1) Adenosyl cobinamide phosphate-c0	1	140
rxn05144_c0	Pyridoxal 5-phosphate synthase	0.0017354	4.3.3.6	(1) cpd00053[c0] + (1) cpd00102[c0] + (1) cpd00171[c0] --> (3) cpd00001[c0] + (1) cpd00009[c0] + (1) cpd00067[c0] + (1) cpd00023[c0] + (1) cpd00016[c0]	(1) L-Glutamine-c0 + (1) Glyceraldehyde3-phosphate-c0 + (1) D-Ribulose5-phosphate-c0 --> (3) H2O-c0 + (1) Phosphate-c0 + (1) H+-c0 + (1) L-Glutamate-c0 + (1) Pyridoxal phosphate-c0	1	0
rxn05154_c0	ATP phosphohydrolase (polar-amino-acid-importing)	0		(1) cpd00001[c0] + (1) cpd00002[c0] + (1) cpd00051[e0] --> (1) cpd00009[c0] + (1) cpd00067[c0] + (1) cpd00008[c0] + (1) cpd00051[c0]	(1) H2O-c0 + (1) ATP-c0 + (1) Arginine --> (1) Phosphate-c0 + (1) H+-c0 + (1) ADP-c0 + (1) L-Arginine-c0	1	189
rxn05177_c0	thiamine transport via ABC system	0.0017354		(1) cpd00001[c0] + (1) cpd00002[c0] + (1) cpd00305[e0] --> (1) cpd00009[c0] + (1) cpd00067[c0] + (1) cpd00008[c0] + (1) cpd00305[c0]	(1) H2O-c0 + (1) ATP-c0 + (1) Thiamin --> (1) Phosphate-c0 + (1) H+-c0 + (1) ADP-c0 + (1) Thiamin-c0	1	141
rxn05224_c0	Riboflavin permease	0.00347081		(1) cpd00220[e0] <==> (1) cpd00220[c0]	(1) Riboflavin <==> (1) Riboflavin-c0	1	106
rxn05275_c0	b-ketoacyl synthetase (Iso-C17:0)	0.0477412		(17) cpd00067[c0] + (12) cpd00005[c0] + (6) cpd00070[c0] + (1) cpd01882[c0] --> (5) cpd00001[c0] + (6) cpd00011[c0] + (12) cpd00006[c0] + (7) cpd00010[c0] + (1) cpd11431[c0]	(17) H+-c0 + (12) NADPH-c0 + (6) Malonyl-CoA-c0 + (1) Isovaleryl-CoA-c0 --> (5) H2O-c0 + (6) CO2-c0 + (12) NADP-c0 + (7) CoA-c0 + (1) fa11-c0	1
rxn05276_c0	b-ketoacyl synthetase (Anteiso-C17:0)	0.0477412		(17) cpd00067[c0] + (12) cpd00005[c0] + (6) cpd00070[c0] + (1) cpd00760[c0] --> (5) cpd00001[c0] + (6) cpd00011[c0] + (12) cpd00006[c0] + (7) cpd00010[c0] + (1) cpd11433[c0]	(17) H+-c0 + (12) NADPH-c0 + (6) Malonyl-CoA-c0 + (1) 2-Methylbutyryl-CoA-c0 --> (5) H2O-c0 + (6) CO2-c0 + (12) NADP-c0 + (7) CoA-c0 + (1) fa12-c0	1
rxn05301_c0	TRANS-RXNBWI-115637.ce.maizeexp.TYR_TYR	0.0676327		(1) cpd00067[e0] + (1) cpd00069[e0] <==> (1) cpd00067[c0] + (1) cpd00069[c0]	(1) H+-e0 + (1) Tyrosine <==> (1) H+-c0 + (1) L-Tyrosine-c0	1
rxn05308_c0	Pantothenate reversible transport via proton symport	0.00347081		(1) cpd00067[e0] + (1) cpd00644[e0] <==> (1) cpd00067[c0] + (1) cpd00644[c0]	(1) H+-e0 + (1) Pantothenate <==> (1) H+-c0 + (1) PAN-c0	1
rxn05514_c0	calcium transport in/out via proton antiporter	-0.0017354		(2) cpd00067[e0] + (1) cpd00063[c0] <==> (2) cpd00067[c0] + (1) cpd00063[e0]	(2) H+-e0 + (1) Ca2-plus-c0 <==> (2) H+-c0 + (1) Ca2	1	22.3
rxn06023_c0	CoA:apo-[acyl-carrier-protein] pantetheinephosphotransferase	0.0017354	2.7.8.7	(1) cpd00010[c0] + (1) cpd12370[c0] <==> (1) cpd00067[c0] + (1) cpd00045[c0] + (1) cpd11493[c0]	(1) CoA-c0 + (1) apo-ACP-c0 <==> (1) H+-c0 + (1) Adenosine 3-5-bisphosphate-c0 + (1) ACP-c0	1	166
rxn06723_c0	(3R)-3-hydroxymyristoyl-[acyl-carrier protein]:UDP-3-O-[(3R)-3-hydroxymyristoyl]-alpha-D-glucosamine N-acetyltransferase	-0.0280342	2.3.1.191	(1) cpd00067[c0] + (1) cpd02835[c0] + (1) cpd11493[c0] <==> (1) cpd03584[c0] + (1) cpd11484[c0]	(1) H+-c0 + (1) UDP-2,3-bis(3-hydroxytetradecanoyl)glucosamine-c0 + (1) ACP-c0 <==> (1) UDP-3-O-(beta-hydroxymyristoyl)-D-glucosamine-c0 + (1) (R)-3-Hydroxytetradecanoyl-[acyl-carrier-protein]-c0	1	159
rxn06848_c0	R05075	-0.0140171		(1) cpd11493[c0] + (1) cpd03587[c0] <==> (1) cpd11466[c0] + (1) cpd03736[c0]	(1) ACP-c0 + (1) kdo2-lipid a-c0 <==> (1) Myristoyl-ACP-c0 + (1) Lauroyl-KDO2-lipid IV(A)-c0	1
rxn06865_c0	R05146	-0.0140171	2.3.1.241	(1) cpd11493[c0] + (1) cpd03736[c0] <==> (1) cpd11468[c0] + (1) cpd03586[c0]	(1) ACP-c0 + (1) Lauroyl-KDO2-lipid IV(A)-c0 <==> (1) Dodecanoyl-ACP-c0 + (1) kdo2-lipid iva-c0	1	44.7
rxn08088_c0	1-octadecanoyl-sn-glycerol 3-phosphate O-acyltransferase (n-C18:0)	0.0238706		(1) cpd00067[c0] + (1) cpd15268[c0] + (1) cpd15329[c0] --> (1) cpd11493[c0] + (1) cpd15526[c0]	(1) H+-c0 + (1) Octadecanoyl-ACP-c0 + (1) 1-octadecanoyl-sn-glycerol 3-phosphate-c0 --> (1) ACP-c0 + (1) 1,2-dioctadecanoyl-sn-glycerol 3-phosphate-c0	1
rxn08233_c0	Chloride/proton antiport	0.000867702		(1) cpd00067[c0] + (2) cpd00099[e0] <==> (2) cpd00099[c0] + (1) cpd00067[e0]	(1) H+-c0 + (2) Cl- <==> (2) Cl--c0 + (1) H+-e0	1
rxn08311_c0	CDP-diacylglycerol synthetase (n-C18:0)	0.0238706		(1) cpd00052[c0] + (1) cpd15526[c0] --> (1) cpd00012[c0] + (1) cpd00067[c0] + (1) cpd15421[c0]	(1) CTP-c0 + (1) 1,2-dioctadecanoyl-sn-glycerol 3-phosphate-c0 --> (1) PPi-c0 + (1) H+-c0 + (1) CDP-1,2-dioctadecanoylglycerol-c0	1
rxn08333_c0	1,4-dihydroxy-2-naphthoate octaprenyltransferase	0.00347081		(1) cpd02557[c0] + (1) cpd02295[c0] --> (1) cpd00012[c0] + (1) cpd00011[c0] + (1) cpd15353[c0]	(1) Farnesylfarnesylgeraniol-c0 + (1) 1-4-Dihydroxy-2-naphthoate-c0 --> (1) PPi-c0 + (1) CO2-c0 + (1) 2-Demethylmenaquinol 8-c0	1
rxn08551_c0	glycerol-3-phosphate acyltransferase (C18:0)	0.0238706	2.3.1.15	(1) cpd00080[c0] + (1) cpd15268[c0] --> (1) cpd11493[c0] + (1) cpd15329[c0]	(1) Glycerol-3-phosphate-c0 + (1) Octadecanoyl-ACP-c0 --> (1) ACP-c0 + (1) 1-octadecanoyl-sn-glycerol 3-phosphate-c0	1	68.6
rxn08583_c0	galactosyltransferase I (LPS core synthesis)	0.0140171		(1) cpd00026[c0] + (1) cpd15479[c0] <==> (1) cpd00014[c0] + (1) cpd15469[c0]	(1) UDP-glucose-c0 + (1) glucosyl-inner core oligosaccharide lipid A-c0 <==> (1) UDP-c0 + (1) galactosyl-glucosyl-inner core oligosaccharide lipid A-c0	1
rxn08618_c0	glucosyltransferase I (LPS core synthesis)	0.0140171		(1) cpd00026[c0] + (1) cpd15489[c0] --> (4) cpd00067[c0] + (1) cpd00014[c0] + (1) cpd15479[c0]	(1) UDP-glucose-c0 + (1) inner core oligosaccharide lipid A-c0 --> (4) H+-c0 + (1) UDP-c0 + (1) glucosyl-inner core oligosaccharide lipid A-c0	1
rxn08619_c0	glucosyltransferase II (LPS core synthesis)	0.0140171		(1) cpd00026[c0] + (1) cpd15469[c0] <==> (1) cpd00014[c0] + (1) cpd15475[c0]	(1) UDP-glucose-c0 + (1) galactosyl-glucosyl-inner core oligosaccharide lipid A-c0 <==> (1) UDP-c0 + (1) glucosyl-galactosyl-glucosyl-inner core oligosaccharide lipid A-c0	1
rxn08620_c0	glucosyltransferase III (LPS core synthesis)	0.0140171		(1) cpd00026[c0] + (1) cpd15475[c0] <==> (1) cpd00014[c0] + (1) cpd15477[c0]	(1) UDP-glucose-c0 + (1) glucosyl-galactosyl-glucosyl-inner core oligosaccharide lipid A-c0 <==> (1) UDP-c0 + (1) glucosyl-glucosyl-galactosyl-glucosyl-inner core oligosaccharide lipid A-c0	1
rxn08708_c0	LPS heptose kinase I (LPS core synthesis)	0.0140171		(1) cpd00002[c0] + (1) cpd15484[c0] --> (1) cpd00067[c0] + (1) cpd00008[c0] + (1) cpd15549[c0]	(1) ATP-c0 + (1) heptosyl-heptosyl-kdo2-lipidA-c0 --> (1) H+-c0 + (1) ADP-c0 + (1) phospho-heptosyl-heptosyl-kdo2-lipidA-c0	1
rxn08709_c0	LPS heptose kinase II (LPS core synthesis)	0.0140171		(1) cpd00002[c0] + (1) cpd15488[c0] --> (1) cpd00067[c0] + (1) cpd00008[c0] + (1) cpd15550[c0]	(1) ATP-c0 + (1) heptosyl-phospho-heptosyl-heptosyl-kdo2-lipidA-c0 --> (1) H+-c0 + (1) ADP-c0 + (1) phospho-heptosyl-phospho-heptosyl-heptosyl-kdo2-lipidA-c0	1
rxn08710_c0	RXN0-5118.c	0.0140171		(1) cpd03831[c0] + (1) cpd03587[c0] --> (1) cpd00008[c0] + (1) cpd15485[c0]	(1) ADP-L-glycero-D-manno-heptose-c0 + (1) kdo2-lipid a-c0 --> (1) ADP-c0 + (1) heptosyl-kdo2-lipidA-c0	1
rxn08711_c0	RXN0-5061.c	0.0140171		(1) cpd03831[c0] + (1) cpd15485[c0] <==> (1) cpd00008[c0] + (1) cpd15484[c0]	(1) ADP-L-glycero-D-manno-heptose-c0 + (1) heptosyl-kdo2-lipidA-c0 <==> (1) ADP-c0 + (1) heptosyl-heptosyl-kdo2-lipidA-c0	1
rxn08712_c0	heptosyltransferase III (LPS core synthesis)	0.0140171		(1) cpd03831[c0] + (1) cpd15549[c0] <==> (1) cpd00008[c0] + (1) cpd15488[c0]	(1) ADP-L-glycero-D-manno-heptose-c0 + (1) phospho-heptosyl-heptosyl-kdo2-lipidA-c0 <==> (1) ADP-c0 + (1) heptosyl-phospho-heptosyl-heptosyl-kdo2-lipidA-c0	1
rxn08713_c0	heptosyltransferase IV (LPS core synthesis)	0.0140171		(1) cpd03831[c0] + (1) cpd15477[c0] <==> (1) cpd00008[c0] + (1) cpd15432[c0]	(1) ADP-L-glycero-D-manno-heptose-c0 + (1) glucosyl-glucosyl-galactosyl-glucosyl-inner core oligosaccharide lipid A-c0 <==> (1) ADP-c0 + (1) core-oligosaccharide-lipid-A-c0	1
rxn08921_c0	magnesium (Mg+2) transport in/out via proton antiport (periplasm)	0.0017354		(2) cpd00067[c0] + (1) cpd00254[e0] <==> (2) cpd00067[e0] + (1) cpd00254[c0]	(2) H+-c0 + (1) Magnesium <==> (2) H+-e0 + (1) Mg-c0	1	139
rxn08954_c0	3-deoxy-D-manno-octulosonic acid transferase III (LPS core biosynthesis)	0.0140171		(1) cpd02546[c0] + (1) cpd15550[c0] --> (1) cpd00067[c0] + (1) cpd00046[c0] + (1) cpd15492[c0]	(1) CMP-KDO-c0 + (1) phospho-heptosyl-phospho-heptosyl-heptosyl-kdo2-lipidA-c0 --> (1) H+-c0 + (1) CMP-c0 + (1) kdo-phospho-heptosyl-phospho-heptosyl-heptosyl-kdo2-lipidA-c0	1
rxn09040_c0	2-Octaprenyl-3-methyl-6-methoxy-1,4-benzoquinol hydroxylase	0.0017354		(0.5) cpd00007[c0] + (1) cpd15361[c0] --> (1) cpd15360[c0]	(0.5) O2-c0 + (1) 2-Octaprenyl3-methyl-6-methoxy- 1,4-benzoquinol-c0 --> (1) 2-Octaprenyl-3-methyl-5-hydroxy-6-methoxy-1,4-benzoquinol-c0	1
rxn09042_c0	2-octaprenyl-6-methoxyphenol hydroxylase	0.0017354		(0.5) cpd00007[c0] + (1) cpd03446[c0] --> (1) cpd15359[c0]	(0.5) O2-c0 + (1) 2-Octaprenyl-6-methoxyphenol-c0 --> (1) 2-Octaprenyl-6-methoxy-1,4-benzoquinol-c0	1
rxn09106_c0	phosphatidylglycerol phosphate phosphatase (periplasm, n-C18:0)	0.017903	3.1.3.27	(1) cpd00001[c0] + (1) cpd15547[c0] --> (1) cpd00009[c0] + (1) cpd00067[c0] + (1) cpd15540[c0]	(1) H2O-c0 + (1) Phosphatidylglycerophosphate dioctadecanoyl-c0 --> (1) Phosphate-c0 + (1) H+-c0 + (1) Phosphatidylglycerol-dioctadecanoyl-c0	1	90.9
rxn09113_c0	Phosphatidylglycerol synthase (n-C18:0)	0.017903	2.7.8.5	(1) cpd00080[c0] + (1) cpd15421[c0] --> (1) cpd00046[c0] + (1) cpd15547[c0]	(1) Glycerol-3-phosphate-c0 + (1) CDP-1,2-dioctadecanoylglycerol-c0 --> (1) CMP-c0 + (1) Phosphatidylglycerophosphate dioctadecanoyl-c0	1	129
rxn09210_c0	Phosphatidylserine syntase (n-C18:0)	0.00596766		(1) cpd00054[c0] + (1) cpd15421[c0] --> (2) cpd00067[c0] + (1) cpd00046[c0] + (1) cpd15557[c0]	(1) L-Serine-c0 + (1) CDP-1,2-dioctadecanoylglycerol-c0 --> (2) H+-c0 + (1) CMP-c0 + (1) phosphatidylserine dioctadecanoyl-c0	1
rxn09225_c0	rhamnosyltransferase I (LPS core biosynthesis)	0.0140171		(4) cpd00067[c0] + (1) cpd02113[c0] + (1) cpd15492[c0] --> (1) cpd00297[c0] + (1) cpd15489[c0]	(4) H+-c0 + (1) dTDP-rhamnose-c0 + (1) kdo-phospho-heptosyl-phospho-heptosyl-heptosyl-kdo2-lipidA-c0 --> (1) dTDP-c0 + (1) inner core oligosaccharide lipid A-c0	1
rxn10098_c0	Fatty acid biosynthesis (n-C12:0)	0.0841026		(14) cpd00067[c0] + (10) cpd00005[c0] + (1) cpd11488[c0] + (4) cpd11492[c0] --> (5) cpd00001[c0] + (4) cpd00011[c0] + (10) cpd00006[c0] + (1) cpd11468[c0] + (4) cpd11493[c0]	(14) H+-c0 + (10) NADPH-c0 + (1) Acetoacetyl-ACP-c0 + (4) Malonyl-acyl-carrierprotein--c0 --> (5) H2O-c0 + (4) CO2-c0 + (10) NADP-c0 + (1) Dodecanoyl-ACP-c0 + (4) ACP-c0	1
rxn10199_c0	Peptidoglycan subunit synthesis	0.0140171		(1) cpd03495[c0] + (1) cpd15666[c0] <==> (1) cpd02229[c0] + (1) cpd15665[c0]	(1) Undecaprenyl-diphospho-N-acetylmuramoyl--N-acetylglucosamine-L-ala-D-glu-meso-2-6-diaminopimeloyl-D-ala-D-ala-c0 + (1) Peptidoglycan polymer (n-1 subunits)-c0 <==> (1) Bactoprenyl diphosphate-c0 + (1) Peptidoglycan-polymer-n-subunits-c0	1
rxn10205_c0	isoheptadecanoyl-glycerol-3-phosphate O-acyltransferase	0.0238706	2.3.1.15	(1) cpd00080[c0] + (1) cpd11432[c0] --> (1) cpd00010[c0] + (1) cpd15671[c0]	(1) Glycerol-3-phosphate-c0 + (1) fa11coa-c0 --> (1) CoA-c0 + (1) 1-isoheptadecanoyl-sn-glycerol 3-phosphate-c0	1	68.6
rxn10206_c0	anteisoheptadecanoyl-glycerol-3-phosphate O-acyltransferase	0.0238706	2.3.1.15	(1) cpd00080[c0] + (1) cpd11434[c0] --> (1) cpd00010[c0] + (1) cpd15672[c0]	(1) Glycerol-3-phosphate-c0 + (1) fa12coa-c0 --> (1) CoA-c0 + (1) 1-anteisoheptadecanoyl-sn-glycerol 3-phosphate-c0	1	68.6
rxn10214_c0	isoheptadecanoyl-1-acylglycerol-3-phosphate O-acyltransferase	0.0238706		(1) cpd11432[c0] + (1) cpd15671[c0] --> (1) cpd00067[c0] + (1) cpd00010[c0] + (1) cpd15677[c0]	(1) fa11coa-c0 + (1) 1-isoheptadecanoyl-sn-glycerol 3-phosphate-c0 --> (1) H+-c0 + (1) CoA-c0 + (1) 1,2-diisoheptadecanoyl-sn-glycerol 3-phosphate-c0	1
rxn10215_c0	anteisoheptadecanoyl-1-acylglycerol-3-phosphate O-acyltransferase	0.0238706		(1) cpd11434[c0] + (1) cpd15672[c0] --> (1) cpd00067[c0] + (1) cpd00010[c0] + (1) cpd15678[c0]	(1) fa12coa-c0 + (1) 1-anteisoheptadecanoyl-sn-glycerol 3-phosphate-c0 --> (1) H+-c0 + (1) CoA-c0 + (1) 1,2-dianteisoheptadecanoyl-sn-glycerol 3-phosphate-c0	1
rxn10220_c0	isoheptadecanoyl-phosphatidate cytidylyltransferase	0.0238706		(1) cpd00052[c0] + (1) cpd15677[c0] <==> (1) cpd00012[c0] + (1) cpd00067[c0] + (1) cpd15683[c0]	(1) CTP-c0 + (1) 1,2-diisoheptadecanoyl-sn-glycerol 3-phosphate-c0 <==> (1) PPi-c0 + (1) H+-c0 + (1) CDP-1,2-diisoheptadecanoylglycerol-c0	1
rxn10221_c0	anteisoheptadecanoyl-phosphatidate cytidylyltransferase	0.0238706		(1) cpd00052[c0] + (1) cpd15678[c0] <==> (1) cpd00012[c0] + (1) cpd00067[c0] + (1) cpd15684[c0]	(1) CTP-c0 + (1) 1,2-dianteisoheptadecanoyl-sn-glycerol 3-phosphate-c0 <==> (1) PPi-c0 + (1) H+-c0 + (1) CDP-1,2-dianteisoheptadecanoylglycerol-c0	1
rxn10226_c0	isoheptadecanoyl-CDPdiacylglycerol-serine O-phosphatidyltransferase	0.00596766		(1) cpd00054[c0] + (1) cpd15683[c0] --> (2) cpd00067[c0] + (1) cpd00046[c0] + (1) cpd15689[c0]	(1) L-Serine-c0 + (1) CDP-1,2-diisoheptadecanoylglycerol-c0 --> (2) H+-c0 + (1) CMP-c0 + (1) Diisoheptadecanoylphosphatidylserine-c0	1
rxn10227_c0	anteisoheptadecanoyl-CDPdiacylglycerol-serine O-phosphatidyltransferase	0.00596766		(1) cpd00054[c0] + (1) cpd15684[c0] --> (2) cpd00067[c0] + (1) cpd00046[c0] + (1) cpd15690[c0]	(1) L-Serine-c0 + (1) CDP-1,2-dianteisoheptadecanoylglycerol-c0 --> (2) H+-c0 + (1) CMP-c0 + (1) Dianteisoheptadecanoylphosphatidylserine-c0	1
rxn10259_c0	isoheptadecanoyl-CDPdiacylglycerol:sn-glycerol-3-phosphate 3-phosphatidyltransferase	0.017903	2.7.8.5	(1) cpd00080[c0] + (1) cpd15683[c0] <==> (1) cpd00046[c0] + (1) cpd15716[c0]	(1) Glycerol-3-phosphate-c0 + (1) CDP-1,2-diisoheptadecanoylglycerol-c0 <==> (1) CMP-c0 + (1) Diisoheptadecanoylphosphatidylglycerophosphate-c0	1	129
rxn10260_c0	anteisoheptadecanoyl-CDPdiacylglycerol:sn-glycerol-3-phosphate 3-phosphatidyltransferase	0.017903	2.7.8.5	(1) cpd00080[c0] + (1) cpd15684[c0] <==> (1) cpd00046[c0] + (1) cpd15717[c0]	(1) Glycerol-3-phosphate-c0 + (1) CDP-1,2-dianteisoheptadecanoylglycerol-c0 <==> (1) CMP-c0 + (1) Dianteisoheptadecanoylphosphatidylglycerophosphate-c0	1	129
rxn10265_c0	isoheptadecanoyl-Phosphatidylglycerophosphate phosphohydrolase	0.017903	3.1.3.27	(1) cpd00001[c0] + (1) cpd15716[c0] --> (1) cpd00009[c0] + (1) cpd00067[c0] + (1) cpd15722[c0]	(1) H2O-c0 + (1) Diisoheptadecanoylphosphatidylglycerophosphate-c0 --> (1) Phosphate-c0 + (1) H+-c0 + (1) Diisoheptadecanoylphosphatidylglycerol-c0	1	90.9
rxn10266_c0	anteisoheptadecanoyl-Phosphatidylglycerophosphate phosphohydrolase	0.017903	3.1.3.27	(1) cpd00001[c0] + (1) cpd15717[c0] --> (1) cpd00009[c0] + (1) cpd00067[c0] + (1) cpd15723[c0]	(1) H2O-c0 + (1) Dianteisoheptadecanoylphosphatidylglycerophosphate-c0 --> (1) Phosphate-c0 + (1) H+-c0 + (1) Dianteisoheptadecanoylphosphatidylglycerol-c0	1	90.9
rxn10336_c0	stearoyl-cardiolipin synthase	0.00596766		(2) cpd15540[c0] <==> (1) cpd00100[c0] + (1) cpd15793[c0]	(2) Phosphatidylglycerol-dioctadecanoyl-c0 <==> (1) Glycerol-c0 + (1) Stearoylcardiolipin-B-subtilis-c0	1
rxn10337_c0	isoheptadecanoyl-cardiolipin synthase	0.00596766		(2) cpd15722[c0] <==> (1) cpd00100[c0] + (1) cpd15794[c0]	(2) Diisoheptadecanoylphosphatidylglycerol-c0 <==> (1) Glycerol-c0 + (1) Isoheptadecanoylcardiolipin-B-subtilis-c0	1
rxn10338_c0	anteisoheptadecanoyl-cardiolipin synthase	0.00596766		(2) cpd15723[c0] <==> (1) cpd00100[c0] + (1) cpd15795[c0]	(2) Dianteisoheptadecanoylphosphatidylglycerol-c0 <==> (1) Glycerol-c0 + (1) Anteisoheptadecanoylcardiolipin-B-subtilis-c0	1
rxn10954_c0	Fatty acid biosynthesis (n-C18:0)	0.0477412		(23) cpd00067[c0] + (16) cpd00005[c0] + (1) cpd11488[c0] + (7) cpd11492[c0] --> (8) cpd00001[c0] + (7) cpd00011[c0] + (16) cpd00006[c0] + (7) cpd11493[c0] + (1) cpd15268[c0]	(23) H+-c0 + (16) NADPH-c0 + (1) Acetoacetyl-ACP-c0 + (7) Malonyl-acyl-carrierprotein--c0 --> (8) H2O-c0 + (7) CO2-c0 + (16) NADP-c0 + (7) ACP-c0 + (1) Octadecanoyl-ACP-c0	1
rxn90019_c0	folate ABC transporter	0.00520621		(1) cpd00001[c0] + (1) cpd00002[c0] + (1) cpd00393[e0] --> (1) cpd00009[c0] + (1) cpd00067[c0] + (1) cpd00008[c0] + (1) cpd00393[c0]	(1) H2O-c0 + (1) ATP-c0 + (1) Folate --> (1) Phosphate-c0 + (1) H+-c0 + (1) ADP-c0 + (1) Folate-c0	1	140
rxn02167_c0	(S)-3-Hydroxybutanoyl-CoA hydro-lyase	5.36431	4.2.1.55	(1) cpd00842[c0] <==> (1) cpd00001[c0] + (1) cpd00650[c0]	(1) (S)-3-Hydroxybutyryl-CoA-c0 <==> (1) H2O-c0 + (1) Crotonyl-CoA-c0	2	145
rxn27455_c0	Long-chain-3-hydroxyacyl-CoA dehydrogenase	-5.36431	1.1.1.211	(1) cpd00003[c0] + (1) cpd00842[c0] <==> (1) cpd00067[c0] + (1) cpd00004[c0] + (1) cpd00279[c0]	(1) NAD-c0 + (1) (S)-3-Hydroxybutyryl-CoA-c0 <==> (1) H+-c0 + (1) NADH-c0 + (1) Acetoacetyl-CoA-c0	2	124
rxn00346_c0	L-aspartate 1-carboxy-lyase (beta-alanine-forming)	1.44542	4.1.1.11	(1) cpd00067[c0] + (1) cpd00041[c0] --> (1) cpd00011[c0] + (1) cpd00085[c0]	(1) H+-c0 + (1) L-Aspartate-c0 --> (1) CO2-c0 + (1) beta-Alanine-c0	2	112
rxn01790_c0	(R)-Pantoate:NADP+ 2-oxidoreductase	0	1.1.1.169	(1) cpd00006[c0] + (1) cpd00408[c0] <==> (1) cpd00067[c0] + (1) cpd00005[c0] + (1) cpd00712[c0]	(1) NADP-c0 + (1) Pantoate-c0 <==> (1) H+-c0 + (1) NADPH-c0 + (1) 2-Dehydropantoate-c0	2	129
rxn01000_c0	prephenate hydro-lyase (decarboxylating; phenylpyruvate-forming)	0	4.2.1.51	(1) cpd00067[c0] + (1) cpd00219[c0] --> (1) cpd00001[c0] + (1) cpd00011[c0] + (1) cpd00143[c0]	(1) H+-c0 + (1) Prephenate-c0 --> (1) H2O-c0 + (1) CO2-c0 + (1) Phenylpyruvate-c0	2	124
rxn01256_c0	Chorismate pyruvatemutase	0	5.4.99.5	(1) cpd00216[c0] --> (1) cpd00219[c0]	(1) Chorismate-c0 --> (1) Prephenate-c0	2	124
rxn01268_c0	Prephenate:NAD+ oxidoreductase(decarboxylating)	0	1.3.1.12	(1) cpd00003[c0] + (1) cpd00219[c0] --> (1) cpd00011[c0] + (1) cpd00004[c0] + (1) cpd00868[c0]	(1) NAD-c0 + (1) Prephenate-c0 --> (1) CO2-c0 + (1) NADH-c0 + (1) p-hydroxyphenylpyruvate-c0	2	179
rxn02160_c0	L-Histidinol-phosphate phosphohydrolase	0	3.1.3.15	(1) cpd00001[c0] + (1) cpd00807[c0] --> (1) cpd00009[c0] + (1) cpd00641[c0]	(1) H2O-c0 + (1) L-histidinol-phosphate-c0 --> (1) Phosphate-c0 + (1) L-Histidinol-c0	2	124
rxn02834_c0	Phosphoribosyl-ATP pyrophosphohydrolase	0	3.6.1.31	(1) cpd00001[c0] + (1) cpd01775[c0] --> (1) cpd00012[c0] + (2) cpd00067[c0] + (1) cpd01777[c0]	(1) H2O-c0 + (1) Phosphoribosyl-ATP-c0 --> (1) PPi-c0 + (2) H+-c0 + (1) Phosphoribosyl-AMP-c0	2	172
rxn02835_c0	1-(5-phospho-D-ribosyl)-AMP 1,6-hydrolase	0	3.5.4.19	(1) cpd00001[c0] + (1) cpd01777[c0] <==> (1) cpd02979[c0]	(1) H2O-c0 + (1) Phosphoribosyl-AMP-c0 <==> (1) phosphoribosylformiminoaicar-phosphate-c0	2	183
rxn00931_c0	L-Proline:NADP+ 5-oxidoreductase	0	1.5.1.2	(1) cpd00006[c0] + (1) cpd00129[c0] <==> (2) cpd00067[c0] + (1) cpd00005[c0] + (1) cpd02431[c0]	(1) NADP-c0 + (1) L-Proline-c0 <==> (2) H+-c0 + (1) NADPH-c0 + (1) 1-Pyrroline-5-carboxylate-c0	2	139
rxn13251_c0	Fumarate dependent DHORD	0.115999	1.3.98.1	(1) cpd00106[c0] + (1) cpd00282[c0] --> (1) cpd00036[c0] + (1) cpd00247[c0]	(1) Fumarate-c0 + (1) S-Dihydroorotate-c0 --> (1) Succinate-c0 + (1) Orotate-c0	2	115
rxn01484_c0	N-Acetyl-D-glucosamine-6-phosphate amidohydrolase	0	3.5.1.25	(1) cpd00001[c0] + (1) cpd00293[c0] --> (1) cpd00029[c0] + (1) cpd00288[c0]	(1) H2O-c0 + (1) N-Acetyl-D-glucosamine 6-phosphate-c0 --> (1) Acetate-c0 + (1) D-Glucosamine phosphate-c0	3	179
rxn01199_c0	ATP:D-xylulose 5-phosphotransferase	0	2.7.1.17	(1) cpd00002[c0] + (1) cpd00259[c0] --> (1) cpd00067[c0] + (1) cpd00008[c0] + (1) cpd00198[c0]	(1) ATP-c0 + (1) D-Lyxulose-c0 --> (1) H+-c0 + (1) ADP-c0 + (1) D-Xylulose5-phosphate-c0	3	120
rxn01385_c0	Xylitol:NAD+ 2-oxidoreductase (D-xylulose-forming)	0	1.1.1.9	(1) cpd00003[c0] + (1) cpd00306[c0] <==> (1) cpd00067[c0] + (1) cpd00004[c0] + (1) cpd00259[c0]	(1) NAD-c0 + (1) Xylitol-c0 <==> (1) H+-c0 + (1) NADH-c0 + (1) D-Lyxulose-c0	3	123
rxn01391_c0	L-arabinitol:NAD+ 4-oxidoreductase (L-xylulose-forming)	0	1.1.1.12	(1) cpd00003[c0] + (1) cpd00417[c0] <==> (1) cpd00067[c0] + (1) cpd00004[c0] + (1) cpd00261[c0]	(1) NAD-c0 + (1) L-Lyxitol-c0 <==> (1) H+-c0 + (1) NADH-c0 + (1) L-Lyxulose-c0	3	159
rxn01392_c0	Xylitol:NADP+ 4-oxidoreductase (L-xylulose-forming)	0	1.1.1.10	(1) cpd00006[c0] + (1) cpd00306[c0] <==> (1) cpd00067[c0] + (1) cpd00005[c0] + (1) cpd00261[c0]	(1) NADP-c0 + (1) Xylitol-c0 <==> (1) H+-c0 + (1) NADPH-c0 + (1) L-Lyxulose-c0	3	130
rxn01204_c0	4-aminobutanoate:2-oxoglutarate aminotransferase	0	2.6.1.19	(1) cpd00024[c0] + (1) cpd00281[c0] <==> (1) cpd00023[c0] + (1) cpd00199[c0]	(1) 2-Oxoglutarate-c0 + (1) GABA-c0 <==> (1) L-Glutamate-c0 + (1) 4-Oxobutanoate-c0	3	442
rxn00422_c0	L-Serine:pyruvate aminotransferase	0	2.6.1.51	(1) cpd00020[c0] + (1) cpd00054[c0] <==> (1) cpd00035[c0] + (1) cpd00145[c0]	(1) Pyruvate-c0 + (1) L-Serine-c0 <==> (1) L-Alanine-c0 + (1) Hydroxypyruvate-c0	3	184
rxn00425_c0	serine racemase	0	5.1.1.18	(1) cpd00054[c0] <==> (1) cpd00550[c0]	(1) L-Serine-c0 <==> (1) D-Serine-c0	3	175
rxn02112_c0	(R,R)-Butane-2,3-diol:NAD+ oxidoreductase	0	1.1.1.4	(1) cpd00003[c0] + (1) cpd01947[c0] <==> (1) cpd00067[c0] + (1) cpd00004[c0] + (1) cpd00361[c0]	(1) NAD-c0 + (1) BDOH-c0 <==> (1) H+-c0 + (1) NADH-c0 + (1) ACTN-c0	3	105
rxn08473_c0	Transport of Fe2+	0.00520621		(1) cpd00067[e0] + (1) cpd10515[e0] <==> (1) cpd00067[c0] + (1) cpd10515[c0]	(1) H+-e0 + (1) Fe2+-e0 <==> (1) H+-c0 + (1) Fe2+-c0	3	110
rxn09120_c0	TRANS-RXN-114.cp	0		(1) cpd00009[e0] + (2) cpd00067[e0] <==> (1) cpd00009[c0] + (2) cpd00067[c0]	(1) Phosphate-e0 + (2) H+-e0 <==> (1) Phosphate-c0 + (2) H+-c0	3	325
rxn00326_c0	Glyoxylate:NADP+ oxidoreductase (CoA-oxalylating)	0	1.2.1.17	(1) cpd00040[c0] + (1) cpd00006[c0] + (1) cpd00010[c0] <==> (1) cpd00005[c0] + (1) cpd00262[c0]	(1) Glyoxalate-c0 + (1) NADP-c0 + (1) CoA-c0 <==> (1) NADPH-c0 + (1) Oxalyl-CoA-c0	3	171
rxn01136_c0	Succinyl-CoA:oxalate CoA-transferase	0	2.8.3.2	(1) cpd00067[c0] + (1) cpd00180[c0] + (1) cpd00078[c0] <==> (1) cpd00036[c0] + (1) cpd00262[c0]	(1) H+-c0 + (1) Oxalate-c0 + (1) Succinyl-CoA-c0 <==> (1) Succinate-c0 + (1) Oxalyl-CoA-c0	3	177
rxn01395_c0	oxalyl-CoA carboxy-lyase (formyl-CoA-forming)	0	4.1.1.8	(1) cpd00067[c0] + (1) cpd00262[c0] --> (1) cpd00011[c0] + (1) cpd00592[c0]	(1) H+-c0 + (1) Oxalyl-CoA-c0 --> (1) CO2-c0 + (1) Formyl-CoA-c0	3	150
rxn05044_c0	formyl-CoA:oxalate CoA-transferase	0	2.8.3.16	(1) cpd00180[c0] + (1) cpd00592[c0] <==> (1) cpd00047[c0] + (1) cpd00262[c0]	(1) Oxalate-c0 + (1) Formyl-CoA-c0 <==> (1) Formate-c0 + (1) Oxalyl-CoA-c0	3	142
rxn05169_c0	ATP phosphohydrolase (polar-amino-acid-importing)	0.5		(1) cpd00001[c0] + (1) cpd00002[c0] + (1) cpd00161[e0] --> (1) cpd00009[c0] + (1) cpd00067[c0] + (1) cpd00008[c0] + (1) cpd00161[c0]	(1) H2O-c0 + (1) ATP-c0 + (1) Threonine --> (1) Phosphate-c0 + (1) H+-c0 + (1) ADP-c0 + (1) L-Threonine-c0	3	137
rxn01504_c0	(S)-3-Hydroxy-3-methylglutaryl-CoA hydro-lyase (trans-3-methylglutaconyl-CoA-forming)	0	4.2.1.18	(1) cpd00292[c0] <==> (1) cpd00001[c0] + (1) cpd02068[c0]	(1) HMG-CoA-c0 <==> (1) H2O-c0 + (1) 3-Methylglutaconyl-CoA-c0	3	200
rxn05168_c0	nonpolar-amino-acid-transporting ATPase	0.197408		(1) cpd00001[c0] + (1) cpd00002[c0] + (1) cpd00156[e0] --> (1) cpd00009[c0] + (1) cpd00067[c0] + (1) cpd00008[c0] + (1) cpd00156[c0]	(1) H2O-c0 + (1) ATP-c0 + (1) Valine --> (1) Phosphate-c0 + (1) H+-c0 + (1) ADP-c0 + (1) L-Valine-c0	3	137
rxn05243_c0	TRANS-RXNBWI-115637.ce.maizeexp.LEU_LEU	0.258127		(1) cpd00067[e0] + (1) cpd00107[e0] <==> (1) cpd00067[c0] + (1) cpd00107[c0]	(1) H+-e0 + (1) Leucine <==> (1) H+-c0 + (1) L-Leucine-c0	3	138
rxn09681_c0	D-fructose transport in via proton symport	0		(1) cpd00067[e0] + (1) cpd00082[e0] <==> (1) cpd00067[c0] + (1) cpd00082[c0]	(1) H+-e0 + (1) D-Fructose-e0-e0 <==> (1) H+-c0 + (1) D-Fructose-c0	3	140
rxn09655_c0	TRANS-RXNAVI-26524.ce.brachyexp.TREHALOSE_TREHALOSE	0		(1) cpd00067[e0] + (1) cpd00794[e0] <==> (1) cpd00067[c0] + (1) cpd00794[c0]	(1) H+-e0 + (1) TRHL-e0-e0 <==> (1) H+-c0 + (1) TRHL-c0	3	173
rxn05559_c0	formate transport in via proton symport	-9.11272		(1) cpd00067[e0] + (1) cpd00047[e0] <==> (1) cpd00067[c0] + (1) cpd00047[c0]	(1) H+-e0 + (1) Formate-e0-e0 <==> (1) H+-c0 + (1) Formate-c0	3	122
rxn05156_c0	ornithine transport via ABC system	0		(1) cpd00001[c0] + (1) cpd00002[c0] + (1) cpd00064[e0] --> (1) cpd00009[c0] + (1) cpd00067[c0] + (1) cpd00008[c0] + (1) cpd00064[c0]	(1) H2O-c0 + (1) ATP-c0 + (1) Ornithine-e0-e0 --> (1) Phosphate-c0 + (1) H+-c0 + (1) ADP-c0 + (1) Ornithine-c0	3	189
rxn05581_c0	RXN0-1683.ce.maizeexp.GLYCEROL_GLYCEROL	0		(1) cpd00100[c0] <==> (1) cpd00100[e0]	(1) Glycerol-c0 <==> (1) Glycerol-e0-e0	3	144
rxn05160_c0	monosaccharide-transporting ATPase	0		(1) cpd00001[c0] + (1) cpd00002[c0] + (1) cpd00105[e0] --> (1) cpd00009[c0] + (1) cpd00067[c0] + (1) cpd00008[c0] + (1) cpd00105[c0]	(1) H2O-c0 + (1) ATP-c0 + (1) D-Ribose-e0-e0 --> (1) Phosphate-c0 + (1) H+-c0 + (1) ADP-c0 + (1) D-Ribose-c0	3	122
rxn05158_c0	ATP phosphohydrolase (glycerol-3-phosphate-importing)	0		(1) cpd00001[c0] + (1) cpd00002[c0] + (1) cpd00080[e0] --> (1) cpd00009[c0] + (1) cpd00067[c0] + (1) cpd00008[c0] + (1) cpd00080[c0]	(1) H2O-c0 + (1) ATP-c0 + (1) Glycerol-3-phosphate-e0-e0 --> (1) Phosphate-c0 + (1) H+-c0 + (1) ADP-c0 + (1) Glycerol-3-phosphate-c0	3	189
rxn05197_c0	Uracil permease	0		(1) cpd00067[e0] + (1) cpd00092[e0] <==> (1) cpd00067[c0] + (1) cpd00092[c0]	(1) H+-e0 + (1) Uracil-e0-e0 <==> (1) H+-c0 + (1) Uracil-c0	3	152
rxn01368_c0	Cytidine aminohydrolase	0	3.5.4.5	(1) cpd00001[c0] + (1) cpd00067[c0] + (1) cpd00367[c0] --> (1) cpd00013[c0] + (1) cpd00249[c0]	(1) H2O-c0 + (1) H+-c0 + (1) Cytidine-c0 --> (1) NH3-c0 + (1) Uridine-c0	3	109
rxn05527_c0	TRANS-RXN-199.ce	0		(1) cpd00067[e0] + (1) cpd00307[e0] <==> (1) cpd00067[c0] + (1) cpd00307[c0]	(1) H+-e0 + (1) Cytosine-e0-e0 <==> (1) H+-c0 + (1) Cytosine-c0	3	110
rxn01068_c0	L-threonine:NAD+ oxidoreductase	0	1.1.1.103	(1) cpd00003[c0] + (1) cpd00161[c0] --> (1) cpd00067[c0] + (1) cpd00004[c0] + (1) cpd02211[c0]	(1) NAD-c0 + (1) L-Threonine-c0 --> (1) H+-c0 + (1) NADH-c0 + (1) L-2-Amino-acetoacetate-c0	4	126
rxn02666_c0	R03758	0		(1) cpd00011[c0] + (1) cpd01298[c0] <==> (1) cpd00067[c0] + (1) cpd02211[c0]	(1) CO2-c0 + (1) Aminoacetone-c0 <==> (1) H+-c0 + (1) L-2-Amino-acetoacetate-c0	4	200
rxn00127_c0	S-adenosyl-L-methionine carboxy-lyase [(5-deoxy-5-adenosyl)(3-aminopropyl)methylsulfonium-forming]	0	4.1.1.50	(1) cpd00067[c0] + (1) cpd00017[c0] --> (1) cpd00011[c0] + (1) cpd00837[c0]	(1) H+-c0 + (1) S-Adenosyl-L-methionine-c0 --> (1) CO2-c0 + (1) S-Adenosylmethioninamine-c0	4	102
rxn05303_c0	TRANS-RXNBWI-115637.ce.maizeexp.ARG_ARG	0.141731		(1) cpd00067[e0] + (1) cpd00051[e0] <==> (1) cpd00067[c0] + (1) cpd00051[c0]	(1) H+-e0 + (1) Arginine <==> (1) H+-c0 + (1) L-Arginine-c0	4	112
rxn00634_c0	D-Glucitol:NAD+ 2-oxidoreductase	0	1.1.1.14	(1) cpd00003[c0] + (1) cpd00588[c0] <==> (1) cpd00067[c0] + (1) cpd00004[c0] + (1) cpd00082[c0]	(1) NAD-c0 + (1) Sorbitol-c0 <==> (1) H+-c0 + (1) NADH-c0 + (1) D-Fructose-c0	4	160
rxn05593_c0	Myo-inositol transporter 1	0		(1) cpd00067[e0] + (1) cpd00121[e0] <==> (1) cpd00067[c0] + (1) cpd00121[c0]	(1) H+-e0 + (1) L-Inositol-e0-e0 <==> (1) H+-c0 + (1) L-Inositol-c0	4	196
rxn02004_c0	Trehalose-6-phosphate phosphohydrolase	0	3.1.3.12	(1) cpd00001[c0] + (1) cpd00523[c0] --> (1) cpd00009[c0] + (1) cpd00794[c0]	(1) H2O-c0 + (1) Trehalose 6-phosphate-c0 --> (1) Phosphate-c0 + (1) TRHL-c0	4	139
rxn00366_c0	CDP phosphohydrolase	0	3.6.1.5	(1) cpd00001[c0] + (1) cpd00096[c0] --> (1) cpd00009[c0] + (2) cpd00067[c0] + (1) cpd00046[c0]	(1) H2O-c0 + (1) CDP-c0 --> (1) Phosphate-c0 + (2) H+-c0 + (1) CMP-c0	4	146
rxn05525_c0	TRANS-RXNAVI-27988.ce.brachyexp.CMP_CMP	0		(1) cpd00067[e0] + (1) cpd00046[e0] <==> (1) cpd00067[c0] + (1) cpd00046[c0]	(1) H+-e0 + (1) CMP-e0-e0 <==> (1) H+-c0 + (1) CMP-c0	4	145
rxn05665_c0	TRANS-RXNAVI-27988.ce.brachyexp.UMP_UMP	0		(1) cpd00067[e0] + (1) cpd00091[e0] <==> (1) cpd00067[c0] + (1) cpd00091[c0]	(1) H+-e0 + (1) UMP-e0-e0 <==> (1) H+-c0 + (1) UMP-c0	4	145
rxn05644_c0	D-ribose transport out via ABC system	0		(1) cpd00001[c0] + (1) cpd00002[c0] + (1) cpd00105[c0] --> (1) cpd00009[c0] + (1) cpd00067[c0] + (1) cpd00008[c0] + (1) cpd00105[e0]	(1) H2O-c0 + (1) ATP-c0 + (1) D-Ribose-c0 --> (1) Phosphate-c0 + (1) H+-c0 + (1) ADP-c0 + (1) D-Ribose-e0-e0	4	122
rxn10832_c0	CoA transporter	0		(1) cpd00010[e0] <==> (1) cpd00010[c0]	(1) CoA-e0-e0 <==> (1) CoA-c0	4	132
