# Supplementary material for: Modeling Drosophila gut microbe interactions reveals metabolic interconnectivity
Source: iScience. 2021 Oct 6;24(11):103216. doi: 10.1016/j.isci.2021.103216 (PMC8528732; doi:10.1016/j.isci.2021.103216)
Supplement: Data S2. Details of the media composition and the data sources used for the parameterization, related to Table 1 and Figures 1ff [file mmc3.xlsx]

## Sheet: Legend
Sheet	Description
MRS_ACE	Ingredient concentrations of MRS and ACE
	First, respective amounts of nutrients were collected from the supplier information. Next we calculated the amount of gram of each metabolite per gram complex compund such as yeast, beef or peptone. Finally, we calculated each metabolites concentration based on the volume of the used media.
HD	Ingredient concentrations of HD
	We calculated the concentration based on the used HD medium with the data provided by Piper et. al., (2014)

## Sheet: MRS_ACE
1. Extracted data for yeast , peptone and beef								2. Recipe of MRS and ACE						3. Content of yeast , peptone and beef per gram used in the media												4. Concentration of each metabolite of yeast , peptone and beef in the media based on the provided data
Extract	Yeast	Peptone		Extract	Beef			MRS:	Water	1000	ml			Yeast (g)	5	8		Peptone (g)	10	15		Beef (g)	10			Substrate	MRS (mM)	ACE (mM)
Total nitrogen (%)	10.9	15.4		Total nitrogen (%)	13.9				Peptone	10	g			Total nitrogen	0.545	0.872			1.54	2.31			1.39			Glucose	111	55.5		Note:	important vitamins/trace elements | 0.01 def. value
Amino Nitrogen (%)	6	3.5		Amino Nitrogen (%)	2				Beef Extract	10	g			Amino Nitrogen	0.3	0.48			0.35	0.525			0.2			Glutamine	0.0684229	0.109477						not present
AN/TN	0.55	0.2		AN/TN	0.14				Yeast Extract	5	g			AN/TN												Glutamate	19.4794	13.3691
Total Carbohydrate (mg/g)	163.3	6.29		Total Carbohydrate (mg/g)	9.8				Glucose	20	g			Total Carbohydrate	0.0008165	0.0013064			6.29e-05	9.435e-05			9.8e-05			Phenylalanine	4.64919	3.80168		Note: we calculacted the values based on the "total" (grey color) amount of each ingredient
Ash (%)	11.2	3.8		Ash (%)	7.7				Tween	1	g			Ash	0.56	0.896			0.38	0.57			0.77			Histidine	2.27507	1.44367
NaCL (%)	0.1	1.7		NaCL (%)	0.17				K2HPO4	2	g			NaCL	0.005	0.008			0.17	0.255			0.017			Lysine	7.9896	6.00588
Calcium (µg/g)	130	30		Calcium (%)	0.011				Sodium acetate	5	g			Calcium	0.00065	0.00104			0.0003	0.00045			0.0011			Methionine	1.82976	1.13271
Iron (µg/g)	55.3	7.8		Iron (µg/g)	19.2				Triammonium citrate	2	g			Iron	0.0002765	0.0004424			7.8e-05	0.000117			0.000192			Arginine	5.92423	6.18829
Magnesium (µg/g)	750	17		Magnesium (%)	0.019				MgSO4	0.2	g			Magnesium	0.00375	0.006			0.00017	0.000255			0.0019			Threonine	4.58361	2.4597
Potassium (µg/g)	31950	2487		Potassium (%)	2.6				MnSO4	0.05	g			Potassium	0.15975	0.2556			0.02487	0.037305			0.26			Valine	8.0239	5.97525
Sodium (µg/g)	4900	18127		Sodium (%)	1.6				Agar	15	g			Sodium	0.0245	0.0392			0.18127	0.271905			0.16			Tryptophane	0.744259	0.416197
Chloride (%)	0.38	0.9		Chloride (%)	1.62									Chloride	0.019	0.0304			0.09	0.135			0.162			Leucine	9.41526	6.84608
Sulfate (%)	0.09	0.32		Sulfate (%)	0.7			ACE:	Water	1000	ml			Sulfate	0.0045	0.0072			0.032	0.048			0.07			Isoleucine	5.72539	4.23115
Phosphate (%)	3.27	0.4		Phosphate (%)	0.43				Glucose	10	g			Phosphate	0.1635	0.2616			0.04	0.06			0.043			Alanine	17.1512	20.5186
Alanine (% Free)	4.4	1.2		Alanine (% Free)	1.1				Peptone	15	g			Alanine ( Free)	0.22	0.352			0.12	0.18			0.11			Aspartic acid	10.7062	8.82044
Alanine (% Total)	5.6	9.2		Alanine (g/100g)	3.28				Yeast Extract	8	g			Alanine ( Total)	0.28	0.448			0.92	1.38			0.328			Asparagine	0.681199	0.94611
Arginine (% Free)	1.4	2.8		Arginine (% Free)	1.3				Ethanol	5	ml			Arginine ( Free)	0.07	0.112			0.28	0.42			0.13			Glycine	26.2289	34.9674
Arginine (% Total)	2.6	5.8		Arginine (g/100g)	3.22				Acetate	3	ml			Arginine ( Total)	0.13	0.208			0.58	0.87			0.322			Tyrosine	1.58949	1.02655
Asparagine (% Free)	1	0.3		Asparagine (% Free)	0.1				Cycloheximide	0.1	g			Asparagine ( Free)	0.05	0.08			0.03	0.045			0.01			Cysteine	0.187266	0.0665834
Aspartic Acid (% Free)	1.6	0.3		Aspartic Acid (% Free)	0.3									Aspartic Acid ( Free)	0.08	0.128			0.03	0.045			0.03			Serine	6.34694	3.35903
Aspartic Acid (% Total)	5.3	5		Aspartic Acid (g/100g)	6.6									Aspartic Acid ( Total)	0.265	0.424			0.5	0.75			0.66			Proline	14.514	12.855
Cystine (% Free)	0.2	0		Cystine (g/100g)	0.35									Cystine ( Free)	0.01	0.016			0	0			0.035			K+	34.3396	7.4915
Glutamic Acid (% Free)	6.6	0.7		Glutamic Acid (% Free)	0.6									Glutamic Acid ( Free)	0.33	0.528			0.07	0.105			0.06			Ca2	0.0511503	0.0371775
Glutamic Acid (% Total)	9.4	8.1		Glutamic Acid (g/100g)	15.86									Glutamic Acid ( Total)	0.47	0.752			0.81	1.215			1.586			Zn2	0.01	0.01
Glutamine (% Free)	0.2	0		Glutamine (% Free)	0									Glutamine ( Free)	0.01	0.016			0	0			0			Fe	0.00978514	0.0100161	Splited equal to Fe2+ and Fe3+
Glycine (% Free)	1	0.7		Glycine (% Free)	1									Glycine ( Free)	0.05	0.08			0.07	0.105			0.1			Riboflavin	0.01	0.01
Glycine (% Total)	3	15.9		Glycine (g/100g)	2.29									Glycine ( Total)	0.15	0.24			1.59	2.385			0.229			Phosphate	6.34404	3.3863
Histidine (% Free)	0.4	0.2		Histidine (% Free)	0.1									Histidine (Free)	0.02	0.032			0.02	0.03			0.01			Magnesium	1.90167	0.257354
Histidine (% Total)	1.3	0.8		Histidine (g/100g)	2.08									Histidine ( Total)	0.065	0.104			0.08	0.12			0.208			Mn2+	0.331282	0.01
Isoleucine (% Free)	1.8	0.6		Isoleucine (% Free)	0.2									Isoleucine ( Free)	0.09	0.144			0.06	0.09			0.02			Biotine	0.01	0.01
Isoleucine (% Total)	3	2.1		Isoleucine (g/100g)	3.91									Isoleucine ( Total)	0.15	0.24			0.21	0.315			0.391			Cu2	0.01	0.01
Leucine (% Free)	3	1.6		Leucine (% Free)	0.4									Leucine (Free)	0.15	0.24			0.16	0.24			0.04			Cl-	3.28728	4.50289
Leucine (% Total)	4.1	3.8		Leucine (g/100g)	6.5									Leucine ( Total)	0.205	0.328			0.38	0.57			0.65			Pantothenate	0.01	0.01
Lysine (% Free)	1.9	2.2		Lysine (% Free)	0.6									Lysine ( Free)	0.095	0.152			0.22	0.33			0.06			Thiamin	0.01	0.01
Lysine (% Total)	4.6	3.4		Lysine (g/100g)	5.98									Lysine ( Total)	0.23	0.368			0.34	0.51			0.598			Sulfate	1.77389	0.574641
Methionine (% Free)	0.6	0.3		Methionine (% Free)	0.3									Methionine ( Free)	0.03	0.048			0.03	0.045			0.03			Folic acid	0.01	0.01
Methionine (% Total)	0.8	0.7		Methionine (g/100g)	1.63									Methionine ( Total)	0.04	0.064			0.07	0.105			0.163			Uridine	0.01	0.01
Phenylalanine (% Free)	2	1.4		Phenylalanine (% Free)	0.2									Phenylalanine ( Free)	0.1	0.16			0.14	0.21			0.02			Inosine	0.01	0.01
Phenylalanine (%Total)	2.6	2.8		Phenylalanine (g/100g)	3.58									Phenylalanine (Total)	0.13	0.208			0.28	0.42			0.358			Nicotinic acid	0.01	0.01
Proline (% Free)	0.8	0.3		Proline (% Free)	0.4									Proline ( Free)	0.04	0.064			0.03	0.045			0.04			Pyridoxine	0.01	0.01
Proline(% Total)	2	8.8		Proline (g/100g)	6.91									Proline( Total)	0.1	0.16			0.88	1.32			0.691			Na+	4.68312	4.49582
Serine (% Free)	1.3	0.4		Serine (% Free)	0.3									Serine ( Free)	0.065	0.104			0.04	0.06			0.03			O2	0.1	0.1
Serine (% Total)	1.6	1.5		Serine (g/100g)	4.37									Serine ( Total)	0.08	0.128			0.15	0.225			0.437			Water	100	100
Threonine(% Free)	1.1	0.3		Threonine(% Free)	0.2									Threonine( Free)	0.055	0.088			0.03	0.045			0.02			Molybdate	0.01	0.01
Threonine (% Total)	1.6	1.1		Threonine (g/100g)	3.56									Threonine (Total)	0.08	0.128			0.11	0.165			0.356			Co2+	0.01	0.01
Tryptophan (% Free)	0.5	0.3		Tryptophan (g/100g)	0.97									Tryptophan ( Free)	0.025	0.04			0.03	0.045			0.097			Ammonium	8.22335	-
Tyrosine (% Free)	0.8	0.5		Tyrosine (% Free)	0.3									Tyrosine ( Free)	0.04	0.064			0.05	0.075			0.03			Citrate	8.22335	-
Tyrosine (% Total)	1.2	0.6		Tyrosine (g/100g)	1.68									Tyrosine ( Total)	0.06	0.096			0.06	0.09			0.168			Acetate	59.9167	52.4
Valine (% Free)	2.2	0.7		Valine (% Free)	0.2									Valine ( Free)	0.11	0.176			0.07	0.105			0.02			Ethanol	-	85.6
Valine (% Total)	3.5	2.8		Valine (g/100g)	4.85									Valine ( Total)	0.175	0.28			0.28	0.42			0.485
														g	3.64593	5.83348		g	8.21869	12.328		g	9.25719
														Explained [%]:	72.9185	72.9185		Explained [%]:	82.1869	82.1869		Explained [%]:	92.5719
	Based on Yeast Extract, Bacto				Based on Beef Extract, Roth									Based on Yeast Extract, Bacto				Based on Peptone, Bacto				Based on Beef Extract, Roth
	Based on Peptone, Bacto				and Beef Extract, Bacto																	and Beef Extract, Bacto
Bacto Product data based on: https://legacy.bd.com/ds/technicalCenter/misc/lcn01558-bionutrients-manual.pdf (Last checked: 25/06/2021)

## Sheet: HD
				Calculated from: Piper, M., Blanc, E., Leitão-Gonçalves, R. et al. A holidic medium for Drosophila melanogaster. Nat Methods 11, 100–105 (2014). https://doi.org/10.1038/nmeth.2731
	Substrate	HD (mM)			Following changes were made: no cholesterol; no agar; no propionic acid; no nipagin
	Sucrose	50
	Glutamine	12.47			Note:	important vitamins/trace elements | 0.01 def. value
	Glutamate	12.4
	Phenylalanine	5.55
	Histidine	4.46
	Lysine	11.89
	Methionine	2.27
	Arginine	8.17
	Threonine	10.86
	Valine	11.41
	Tryptophan	2.15
	Leucine	12.5
	Isoleucine	8.84
	Alanine	17.82
	Aspartic acid	6.32
	Asparagine	6.35
	Glycine	14.43
	Tyrosine	4.64
	Cysteine	2.18
	Serine	7.23
	Proline	4.9
	K+	22
	Ca2	1.14
	Zn2	0.087
	Fe	0.0899	Splited equal to Fe2+ and Fe3+
	Riboflavin	0.00186
	Phosphate	22
	Magnesium	2.08
	Mn2+	0.00505
	Biotine	0.0006
	Cu2	0.01
	Cl-	2.6483
	Pantothenate	0.04949
	Thiamin	0.00465
	Sulfate	2.16687
	Folic acid	0.00113
	Uridine	0.246
	Inosine	0.242
	Nicotinic acid	0.0682
	Pyridoxine	0.01
	Na+	11.905
	O2	0.1
	Water	100
	Co2+	0.01
	Choline	0.3581
	Myo-Inositol	0.028
