# Supplementary material for: Modeling Drosophila gut microbe interactions reveals metabolic interconnectivity
Source: iScience. 2021 Oct 6;24(11):103216. doi: 10.1016/j.isci.2021.103216 (PMC8528732; doi:10.1016/j.isci.2021.103216)
Supplement: Data S3. MEMOTE analysis results for the quality control measurements of the genome-scale model quality. The zip folder contains all individual results as PDF files as well as interactive versions, which can be accessed via the html files, related to Table 1 [file mmc4.zip]

Archive with 34 entries (27 files):
- MEMOTE/Interactive-HTML-Version/
- MEMOTE/Interactive-HTML-Version/Acetobacter_indonesiensis_A4_memote.html
- MEMOTE/Interactive-HTML-Version/Acetobacter_indonesiensis_A5_memote.html
- MEMOTE/Interactive-HTML-Version/Acetobacter_indonesiensis_A5_memote_files/
- MEMOTE/Interactive-HTML-Version/Acetobacter_indonesiensis_A5_memote_files/latest.js.Download
- MEMOTE/Interactive-HTML-Version/Acetobacter_indonesiensis_A5_memote_files/MathJax.js.Download
- MEMOTE/Interactive-HTML-Version/Acetobacter_indonesiensis_A5_memote_files/taucharts.min.css
- MEMOTE/Interactive-HTML-Version/Acetobacter_pasteurianus_B5_memote.html
- MEMOTE/Interactive-HTML-Version/Acetobacter_pasteurianus_B5_memote_files/
- MEMOTE/Interactive-HTML-Version/Acetobacter_pasteurianus_B5_memote_files/latest.js.Download
- MEMOTE/Interactive-HTML-Version/Acetobacter_pasteurianus_B5_memote_files/MathJax.js.Download
- MEMOTE/Interactive-HTML-Version/Acetobacter_pasteurianus_B5_memote_files/taucharts.min.css
- MEMOTE/Interactive-HTML-Version/Lactobacillus_brevis_B6_memote.html
- MEMOTE/Interactive-HTML-Version/Lactobacillus_brevis_B6_memote_files/
- MEMOTE/Interactive-HTML-Version/Lactobacillus_brevis_B6_memote_files/latest.js.Download
- MEMOTE/Interactive-HTML-Version/Lactobacillus_brevis_B6_memote_files/MathJax.js.Download
- MEMOTE/Interactive-HTML-Version/Lactobacillus_brevis_B6_memote_files/taucharts.min.css
- MEMOTE/Interactive-HTML-Version/Lactobacillus_plantarum_A2_memote.html
- MEMOTE/Interactive-HTML-Version/Lactobacillus_plantarum_A2_memote_files/
- MEMOTE/Interactive-HTML-Version/Lactobacillus_plantarum_A2_memote_files/latest.js.Download
- MEMOTE/Interactive-HTML-Version/Lactobacillus_plantarum_A2_memote_files/MathJax.js.Download
- MEMOTE/Interactive-HTML-Version/Lactobacillus_plantarum_A2_memote_files/taucharts.min.css
- MEMOTE/Interactive-HTML-Version/Lactobacillus_plantarum_B2_memote.html
- MEMOTE/Interactive-HTML-Version/Lactobacillus_plantarum_B2_memote_files/
- MEMOTE/Interactive-HTML-Version/Lactobacillus_plantarum_B2_memote_files/latest.js.Download
- MEMOTE/Interactive-HTML-Version/Lactobacillus_plantarum_B2_memote_files/MathJax.js.Download
- MEMOTE/Interactive-HTML-Version/Lactobacillus_plantarum_B2_memote_files/taucharts.min.css
- MEMOTE/Static-PDF-Version/
- MEMOTE/Static-PDF-Version/MEMOTE-Acetobacter_indonesiensis_A4.pdf
- MEMOTE/Static-PDF-Version/MEMOTE-Acetobacter_indonesiensis_A5.pdf
- MEMOTE/Static-PDF-Version/MEMOTE-Acetobacter_pasteurianus_B5.pdf
- MEMOTE/Static-PDF-Version/MEMOTE-Lactobacillus_brevis_B6.pdf
- MEMOTE/Static-PDF-Version/MEMOTE-Lactobacillus_plantarum_A2.pdf
- MEMOTE/Static-PDF-Version/MEMOTE-Lactobacillus_plantarum_B2.pdf
