# Supplementary material for: Modeling Drosophila gut microbe interactions reveals metabolic interconnectivity
Source: iScience. 2021 Oct 6;24(11):103216. doi: 10.1016/j.isci.2021.103216 (PMC8528732; doi:10.1016/j.isci.2021.103216)
Supplement: Data S4. Metabolite production of singular bacteria in silico growth on the three different growth media (interactive version of Figure 3 of the main text), related to Figure 3 [file mmc5.zip]

Archive with 1 entries (1 files):
- isci_103216_mmc5.html
