# Supplementary material for: Modeling Drosophila gut microbe interactions reveals metabolic interconnectivity
Source: iScience. 2021 Oct 6;24(11):103216. doi: 10.1016/j.isci.2021.103216 (PMC8528732; doi:10.1016/j.isci.2021.103216)
Supplement: Data S5. Metabolite flux during co-culturing of L. brevis (B6) and the three Acetobacter sp. models on the HD (interactive version of Figure 5 of the main text), related to Figure 5 [file mmc6.zip]

Archive with 1 entries (1 files):
- isci_103216_mmc6.html
