# Supplementary material for: Modeling Drosophila gut microbe interactions reveals metabolic interconnectivity
Source: iScience. 2021 Oct 6;24(11):103216. doi: 10.1016/j.isci.2021.103216 (PMC8528732; doi:10.1016/j.isci.2021.103216)
Supplement: Data S6. Flux differences of A. pasteurianus (B5) grown on HD or HD with D-Alanine addition, related to Figure 6 [file mmc7.xlsx]

## Sheet: Data
	Number	Enzyme	Reaction ID	Reaction	Con1 sum(Flux)	Con2 sum(Flux)	cFlux (HD-HD+Con)	log(sum(abs(cFlux))+1)	GROUPS	log(sum(abs(cFlux))+1) GROUPED
0	1	Citratesynthase	rxn00256_c0	CoA-c0 + H+-c0 + Citrate-c0 <-- H2O-c0 + Acetyl-CoA-c0 + Oxaloacetate-c0	0	0	0	0	1 Oxaloacetate to Citrate	0
1	2	Aconitase	rxn00973_c0	Citrate-c0 <=> Isocitrate-c0	2.51658e+06	2.85882e+06	-342245	13.8429	2 Citrate to Isocitrate	13.8429
2	2	Aconitase	rxn15281_c0	D-erythro-Isocitric acid-c0 <=> H2O-c0 + cis-Aconitate-c0	-2.52033e+06	-2.86308e+06	342750	13.8429	2 Citrate to Isocitrate	13.8429
3	2	Aconitase	rxn00974_c0	Citrate-c0 <=> H2O-c0 + cis-Aconitate-c0	2.52033e+06	2.86308e+06	-342750	13.8429	2 Citrate to Isocitrate	13.8429
4	2	Aconitase	rxn15280_c0	D-threo-Isocitric acid-c0 <=> H2O-c0 + cis-Aconitate-c0	0	0	0	13.8429	2 Citrate to Isocitrate	13.8429
5	2	Aconitase	rxn01388_c0	Isocitrate-c0 <=> H2O-c0 + cis-Aconitate-c0	0	0	0	13.8429	2 Citrate to Isocitrate	13.8429
6	3	Isocitrat-Dehydrogenase	rxn00505_c0	NAD-c0 + Isocitrate-c0 --> NADH-c0 + CO2-c0 + 2-Oxoglutarate-c0	0	0	0	0	3 Isocitrate to Oxaloglutarate	0
7	3	Isocitrat-Dehydrogenase	rxn00199_c0	H+-c0 + Oxalosuccinate-c0 --> CO2-c0 + 2-Oxoglutarate-c0	0	0	0	0	3 Isocitrate to Oxaloglutarate	0
8	3	Isocitrat-Dehydrogenase	rxn01387_c0	NADP-c0 + Isocitrate-c0 <=> NADPH-c0 + H+-c0 + Oxalosuccinate-c0	2.52033e+06	2.86308e+06	-342750	0	3 Isocitrate to Oxaloglutarate	0
9	3	Isocitrat-Dehydrogenase	rxn15022_c0	NADP-c0 + D-threo-Isocitric acid-c0 --> NADPH-c0 + CO2-c0 + 2-Oxoglutarate-c0	0	0	0	0	3 Isocitrate to Oxaloglutarate	0
10	3	Isocitrat-Dehydrogenase	rxn15023_c0	NADP-c0 + D-erythro-Isocitric acid-c0 --> NADPH-c0 + CO2-c0 + 2-Oxoglutarate-c0	0	0	0	0	3 Isocitrate to Oxaloglutarate	0
11	3	Isocitrat-Dehydrogenase	rxn15278_c0	NADP-c0 + D-threo-Isocitric acid-c0 <=> NADPH-c0 + H+-c0 + Oxalosuccinate-c0	-2.52033e+06	-2.86308e+06	342750	0	3 Isocitrate to Oxaloglutarate	0
12	3	Isocitrat-Dehydrogenase	rxn15279_c0	NADP-c0 + D-erythro-Isocitric acid-c0 <=> NADPH-c0 + H+-c0 + Oxalosuccinate-c0	0	0	0	0	3 Isocitrate to Oxaloglutarate	0
13	4	alpha-Ketoglutarat-Dehydrogenase	rxn08094_c0	NAD-c0 + CoA-c0 + 2-Oxoglutarate-c0 --> NADH-c0 + CO2-c0 + Succinyl-CoA-c0	1869.58	1474.73	394.854	5.98105	4 Oxaloglutarate to Succinyl-CoA	5.98105
14	5	Succinyl-CoA-Synthetase	rxn25164_c0	Acetyl-CoA-c0 + Succinate-c0 <=> Acetate-c0 + Succinyl-CoA-c0	-1901.73	-2125.5	223.777	5.41511	5 Succinyl-CoA to Succinate	5.41511
15	6	Succinat-Dehydrogenase	rxn00288_c0	FAD-c0 + Succinate-c0 + H+-c0 --> Fumarate-c0 + FADH2-c0	12.492	14.599	-2.107	1.13366	6 Succinate to Fumarate	1.13366
16	6	Succinat-Dehydrogenase	rxn09272_c0	Succinate-c0 + Ubiquinone-8-c0 --> Fumarate-c0 + Ubiquinol-8-c0	0	0	0	1.13366	6 Succinate to Fumarate	1.13366
17	6	Succinat-Dehydrogenase	rxn09417_c0	Succinate-c0 + Ubiquinone-6-c0 --> Fumarate-c0 + Ubiquinol-6-c0	0	0	0	1.13366	6 Succinate to Fumarate	1.13366
18	7	Fumarase	rxn00799_c0	L-Malate-c0 <=> H2O-c0 + Fumarate-c0	-430.723	2766.52	-3197.24	8.07036	7 Fumarate to L-Malate	8.07036
19	8	Malate-Dehydrogenase	rxn00248_c0	NAD-c0 + L-Malate-c0 <=> NADH-c0 + Oxaloacetate-c0 + H+-c0	430.723	-2766.52	3197.24	8.07036	8 L-Malate to Oxaloacetate	8.07036
20	8	Malate-Dehydrogenase	rxn00935_c0	FAD-c0 + H+-c0 + L-Malate-c0 --> Oxaloacetate-c0 + FADH2-c0	0	0	0	8.07036	8 L-Malate to Oxaloacetate	8.07036
21	8	Malate-Dehydrogenase	rxn08900_c0	L-Malate-c0 + Ubiquinone-8-c0 --> Oxaloacetate-c0 + Ubiquinol-8-c0	0	0	0	8.07036	8 L-Malate to Oxaloacetate	8.07036
22	9	L-Aspartate:2-oxoglutarate aminotransferase	rxn00260_c0	2-Oxoglutarate-c0 + L-Aspartate-c0 <=> L-Glutamate-c0 + Oxaloacetate-c0	-4276.52	-3067.64	-1208.87	7.09827	9 Oxaloacetate to Aspartate	7.09827
23	10	oxaloacetate carboxy-lyase (pyruvate-forming)	rxn00162_c0	Oxaloacetate-c0 + H+-c0 --> CO2-c0 + Pyruvate-c0	0	0	0	0	10 Oxaloacetate to Pyruvate	0
24	11	L-aspartate:L-glutamine amido-ligase (AMP-forming)	rxn00416_c0	H2O-c0 + ATP-c0 + L-Aspartate-c0 + L-Glutamine-c0 --> PPi-c0 + AMP-c0 + L-Glutamate-c0 + 2.0 H+-c0 + L-Asparagine-c0	0	0	0	0	11 Aspartate to Asparagine	0
25	12	L-aspartate:ammonia ligase (AMP-forming)	rxn00340_c0	ATP-c0 + NH3-c0 + L-Aspartate-c0 --> PPi-c0 + AMP-c0 + 2.0 H+-c0 + L-Asparagine-c0	0	0	0	0	11 Aspartate to Asparagine	0
26	13	2-oxoglutarate dehydrogenase	rxn01243_c0	2-Oxoglutarate-c0 + H+-c0 + Lipoamide-c0 --> CO2-c0 + S-Succinyldihydrolipoamide-c0	39.395	526.329	-486.934	6.19018	12 Oxaloglutarate to Succinyldihydrolipoamide	6.19018
27	14	L-Alanine:2-oxoglutarate aminotransferase	rxn00191_c0	2-Oxoglutarate-c0 + L-Alanine-c0 <=> Pyruvate-c0 + L-Glutamate-c0	7440.64	15267.7	-7827.06	8.96547	13 Oxaloglutarate to Pyruvate	8.96547
28	14	L-Alanine:2-oxoglutarate aminotransferase	rxn00191_c0	2-Oxoglutarate-c0 + L-Alanine-c0 <=> Pyruvate-c0 + L-Glutamate-c0	7440.64	15267.7	-7827.06	8.96547	14 Oxaloglutarate to Glutamate	8.96585
29	15	4-Aminobutanoate:2-oxoglutarate aminotransferase	rxn01204_c0	2-Oxoglutarate-c0 + GABA-c0 <=> L-Glutamate-c0 + 4-Oxobutanoate-c0	0	0	0	0	14 Oxaloglutarate to Glutamate	8.96585
30	16	Putrescine Transaminase	rxn00856_c0	2-Oxoglutarate-c0 + Putrescine-c0 --> L-Glutamate-c0 + 4-Aminobutanal-c0	0	0	0	0	14 Oxaloglutarate to Glutamate	8.96585
31	17	L-Leucine:2-oxoglutarate aminotransferase	rxn00806_c0	2-Oxoglutarate-c0 + L-Leucine-c0 <=> L-Glutamate-c0 + 4MOP-c0	18.855	21.837	-2.982	1.38178	14 Oxaloglutarate to Glutamate	8.96585
32	18	L-Glutamate:ammonia ligase (ADP-forming)	rxn00187_c0	ATP-c0 + NH3-c0 + L-Glutamate-c0 --> ADP-c0 + Phosphate-c0 + L-Glutamine-c0 + H+-c0	0	0	0	0	15 Glutamate to Glutamine	12.7448
33	19	L-Phenylalanine:2-oxoglutarate aminotransferase	rxn00493_c0	2-Oxoglutarate-c0 + L-Phenylalanine-c0 <=> L-Glutamate-c0 + Phenylpyruvate-c0	0	0	0	0	16 Glutamate to Phenylalanine	0
34	20	L-glutamine:D-fructose-6-phosphate isomerase (deaminating)	rxn00555_c0	L-Glutamine-c0 + D-fructose-6-phosphate-c0 <=> L-Glutamate-c0 + D-Glucosamine phosphate-c0	-2.52026e+06	-2.86303e+06	342773	12.7448	15 Glutamate to Glutamine	12.7448
35	21	L-Isoleucine:2-oxoglutarate aminotransferase	rxn01575_c0	2-Oxoglutarate-c0 + L-Isoleucine-c0 <=> L-Glutamate-c0 + 3MOP-c0	-53.526	-61.989	8.463	2.24739	17 Glutamate to Isoleucine	2.24739
36	22	L-tyrosine:2-oxoglutarate aminotransferase	rxn00527_c0	2-Oxoglutarate-c0 + L-Tyrosine-c0 <=> L-Glutamate-c0 + p-hydroxyphenylpyruvate-c0	0	0	0	0	18 Glutamate to Tyrosine	0
37	23	L-Histidinol-phosphate phosphohydrolase	rxn02160_c0	H2O-c0 + L-histidinol-phosphate-c0 --> Phosphate-c0 + L-Histidinol-c0	0	0	0	0	19 Glutamate to Histidine	0
38	24	L-Histidinol:NAD+ oxidoreductase	rxn00859_c0	H2O-c0 + 2.0 NAD-c0 + L-Histidinol-c0 --> 2.0 NADH-c0 + 3.0 H+-c0 + L-Histidine-c0	0	0	0	0	19 Glutamate to Histidine	0
39	25	ATP:L-glutamate 5-phosphotransferase	rxn00179_c0	ATP-c0 + L-Glutamate-c0 <=> ADP-c0 + L-Glutamyl 5-phosphate-c0	0	32.34	-32.34	3.50676	20 Glutamate to Proline	4.8703
40	26	L-glutamate-5-semialdehyde:NADP+ 5-oxidoreductase (phosphorylating)	rxn02373_c0	NADP-c0 + Phosphate-c0 + L-Glutamate5-semialdehyde-c0 <-- NADPH-c0 + H+-c0 + L-Glutamyl 5-phosphate-c0	0	-32.34	32.34	3.50676	20 Glutamate to Proline	4.8703
41	27	L-glutamate 5-semialdehyde dehydratase	rxn02374_c0	L-Glutamate5-semialdehyde-c0 --> H2O-c0 + H+-c0 + 1-Pyrroline-5-carboxylate-c0	0	32.34	-32.34	3.50676	20 Glutamate to Proline	4.8703
42	28	L-Proline:NADP+ 5-oxidoreductase	rxn00931_c0	NADP-c0 + L-Proline-c0 <-- NADPH-c0 + 2.0 H+-c0 + 1-Pyrroline-5-carboxylate-c0	0	-32.34	32.34	3.50676	20 Glutamate to Proline	4.8703
43	29	ATP:L-aspartate 4-phosphotransferase	rxn00337_c0	ATP-c0 + L-Aspartate-c0 <=> ADP-c0 + 4-Phospho-L-aspartate-c0	10.428	12.205	-1.777	1.02137	21 Aspartate to Threonine	1.27144
44	30	L-Homoserine:NAD(P)+ oxidoreductase	rxn01301_c0	NAD-c0 + L-Homoserine-c0 <-- NADH-c0 + H+-c0 + L-Aspartate4-semialdehyde-c0	-4.206	-4.995	0.789	0.581657	21 Aspartate to Threonine	1.27144
45	30	L-Homoserine:NAD(P)+ oxidoreductase	rxn01302_c0	NADP-c0 + L-Homoserine-c0 <-- NADPH-c0 + H+-c0 + L-Aspartate4-semialdehyde-c0	0	0	0	0.581657	21 Aspartate to Threonine	1.27144
46	31	ATP:L-homoserine O-phosphotransferase	rxn01300_c0	ATP-c0 + L-Homoserine-c0 --> ADP-c0 + H+-c0 + O-Phospho-L-homoserine-c0	0	0	0	0	21 Aspartate to Threonine	1.27144
47	32	O-phospho-L-homoserine phosphate-lyase	rxn01069_c0	H2O-c0 + O-Phospho-L-homoserine-c0 <=> Phosphate-c0 + L-Threonine-c0	0	0	0	0	21 Aspartate to Threonine	1.27144
48	33	alanine racemase	rxn00283_c0	L-Alanine-c0 <=> D-Alanine-c0	-2.52032e+06	-2.86308e+06	342761	12.7448	22 D-Alanine to Pyruvate	13.4365
49	34	L-Serine:pyruvate aminotransferase	rxn00272_c0	L-Alanine-c0 + Glyoxalate-c0 --> Pyruvate-c0 + Glycine-c0	2.51481e+06	2.8566e+06	-341790	12.742	22 D-Alanine to Pyruvate	13.4365
