# Supplementary material for: Modeling Drosophila gut microbe interactions reveals metabolic interconnectivity
Source: iScience. 2021 Oct 6;24(11):103216. doi: 10.1016/j.isci.2021.103216 (PMC8528732; doi:10.1016/j.isci.2021.103216)
Supplement: Data S7. Flux differences of A. pasteurianus (B5) grown on HD or HD with Fumarate addition, related to Figure 6 [file mmc8.xlsx]

## Sheet: Data
	Number	Enzyme	Reaction ID	Reaction	Con1 sum(Flux)	Con2 sum(Flux)	cFlux (HD-HD+Con)	log(sum(abs(cFlux))+1)	GROUPS	log(sum(abs(cFlux))+1) GROUPED
0	1	Citratesynthase	rxn00256_c0	CoA-c0 + H+-c0 + Citrate-c0 <-- H2O-c0 + Acetyl-CoA-c0 + Oxaloacetate-c0	0	-6751.35	6751.35	8.81765	1 Oxaloacetate to Citrate	8.81765
1	2	Aconitase	rxn00973_c0	Citrate-c0 <=> Isocitrate-c0	2.51658e+06	1.53851e+07	-1.28685e+07	17.4686	2 Citrate to Isocitrate	17.4686
2	2	Aconitase	rxn15281_c0	D-erythro-Isocitric acid-c0 <=> H2O-c0 + cis-Aconitate-c0	-2.52033e+06	-1.53867e+07	1.28664e+07	17.4686	2 Citrate to Isocitrate	17.4686
3	2	Aconitase	rxn00974_c0	Citrate-c0 <=> H2O-c0 + cis-Aconitate-c0	2.52033e+06	1.53824e+07	-1.28621e+07	17.4686	2 Citrate to Isocitrate	17.4686
4	2	Aconitase	rxn15280_c0	D-threo-Isocitric acid-c0 <=> H2O-c0 + cis-Aconitate-c0	0	-616.005	616.005	17.4686	2 Citrate to Isocitrate	17.4686
5	2	Aconitase	rxn01388_c0	Isocitrate-c0 <=> H2O-c0 + cis-Aconitate-c0	0	4970.52	-4970.52	17.4686	2 Citrate to Isocitrate	17.4686
6	3	Isocitrat-Dehydrogenase	rxn00505_c0	NAD-c0 + Isocitrate-c0 --> NADH-c0 + CO2-c0 + 2-Oxoglutarate-c0	0	324.417	-324.417	8.87718	3 Isocitrate to Oxaloglutarate	8.87718
7	3	Isocitrat-Dehydrogenase	rxn00199_c0	H+-c0 + Oxalosuccinate-c0 --> CO2-c0 + 2-Oxoglutarate-c0	0	3394.58	-3394.58	8.87718	3 Isocitrate to Oxaloglutarate	8.87718
8	3	Isocitrat-Dehydrogenase	rxn01387_c0	NADP-c0 + Isocitrate-c0 <=> NADPH-c0 + H+-c0 + Oxalosuccinate-c0	2.52033e+06	1.53867e+07	-1.28664e+07	8.87718	3 Isocitrate to Oxaloglutarate	8.87718
9	3	Isocitrat-Dehydrogenase	rxn15022_c0	NADP-c0 + D-threo-Isocitric acid-c0 --> NADPH-c0 + CO2-c0 + 2-Oxoglutarate-c0	0	20.452	-20.452	8.87718	3 Isocitrate to Oxaloglutarate	8.87718
10	3	Isocitrat-Dehydrogenase	rxn15023_c0	NADP-c0 + D-erythro-Isocitric acid-c0 --> NADPH-c0 + CO2-c0 + 2-Oxoglutarate-c0	0	31.495	-31.495	8.87718	3 Isocitrate to Oxaloglutarate	8.87718
11	3	Isocitrat-Dehydrogenase	rxn15278_c0	NADP-c0 + D-threo-Isocitric acid-c0 <=> NADPH-c0 + H+-c0 + Oxalosuccinate-c0	-2.52033e+06	-1.53835e+07	1.28631e+07	8.87718	3 Isocitrate to Oxaloglutarate	8.87718
12	3	Isocitrat-Dehydrogenase	rxn15279_c0	NADP-c0 + D-erythro-Isocitric acid-c0 <=> NADPH-c0 + H+-c0 + Oxalosuccinate-c0	0	125.229	-125.229	8.87718	3 Isocitrate to Oxaloglutarate	8.87718
13	4	alpha-Ketoglutarat-Dehydrogenase	rxn08094_c0	NAD-c0 + CoA-c0 + 2-Oxoglutarate-c0 --> NADH-c0 + CO2-c0 + Succinyl-CoA-c0	1869.58	45393.3	-43523.8	10.6811	4 Oxaloglutarate to Succinyl-CoA	10.6811
14	5	Succinyl-CoA-Synthetase	rxn25164_c0	Acetyl-CoA-c0 + Succinate-c0 <=> Acetate-c0 + Succinyl-CoA-c0	-1901.73	-31343.4	29441.6	10.2902	5 Succinyl-CoA to Succinate	10.2902
15	6	Succinat-Dehydrogenase	rxn00288_c0	FAD-c0 + Succinate-c0 + H+-c0 --> Fumarate-c0 + FADH2-c0	12.492	23.354	-10.862	2.47334	6 Succinate to Fumarate	2.47334
16	6	Succinat-Dehydrogenase	rxn09272_c0	Succinate-c0 + Ubiquinone-8-c0 --> Fumarate-c0 + Ubiquinol-8-c0	0	0	0	2.47334	6 Succinate to Fumarate	2.47334
17	6	Succinat-Dehydrogenase	rxn09417_c0	Succinate-c0 + Ubiquinone-6-c0 --> Fumarate-c0 + Ubiquinol-6-c0	0	0	0	2.47334	6 Succinate to Fumarate	2.47334
18	7	Fumarase	rxn00799_c0	L-Malate-c0 <=> H2O-c0 + Fumarate-c0	-430.723	-1.67491e+06	1.67448e+06	14.331	7 Fumarate to L-Malate	14.331
19	8	Malate-Dehydrogenase	rxn00248_c0	NAD-c0 + L-Malate-c0 <=> NADH-c0 + Oxaloacetate-c0 + H+-c0	430.723	165096	-164665	12.0117	8 L-Malate to Oxaloacetate	12.0117
20	8	Malate-Dehydrogenase	rxn00935_c0	FAD-c0 + H+-c0 + L-Malate-c0 --> Oxaloacetate-c0 + FADH2-c0	0	0.012	-0.012	12.0117	8 L-Malate to Oxaloacetate	12.0117
21	8	Malate-Dehydrogenase	rxn08900_c0	L-Malate-c0 + Ubiquinone-8-c0 --> Oxaloacetate-c0 + Ubiquinol-8-c0	0	0	0	12.0117	8 L-Malate to Oxaloacetate	12.0117
22	9	L-Aspartate:2-oxoglutarate aminotransferase	rxn00260_c0	2-Oxoglutarate-c0 + L-Aspartate-c0 <=> L-Glutamate-c0 + Oxaloacetate-c0	-4276.52	-80473.2	76196.7	11.2411	9 Oxaloacetate to Aspartate	11.2411
23	10	oxaloacetate carboxy-lyase (pyruvate-forming)	rxn00162_c0	Oxaloacetate-c0 + H+-c0 --> CO2-c0 + Pyruvate-c0	0	88626.9	-88626.9	11.3922	10 Oxaloacetate to Pyruvate	11.3922
24	11	L-aspartate:L-glutamine amido-ligase (AMP-forming)	rxn00416_c0	H2O-c0 + ATP-c0 + L-Aspartate-c0 + L-Glutamine-c0 --> PPi-c0 + AMP-c0 + L-Glutamate-c0 + 2.0 H+-c0 + L-Asparagine-c0	0	75.991	-75.991	4.34369	11 Aspartate to Asparagine	4.34526
25	12	L-aspartate:ammonia ligase (AMP-forming)	rxn00340_c0	ATP-c0 + NH3-c0 + L-Aspartate-c0 --> PPi-c0 + AMP-c0 + 2.0 H+-c0 + L-Asparagine-c0	0	0.121	-0.121	0.114221	11 Aspartate to Asparagine	4.34526
26	13	2-oxoglutarate dehydrogenase	rxn01243_c0	2-Oxoglutarate-c0 + H+-c0 + Lipoamide-c0 --> CO2-c0 + S-Succinyldihydrolipoamide-c0	39.395	6452.14	-6412.75	8.7662	12 Oxaloglutarate to Succinyldihydrolipoamide	8.7662
27	14	L-Alanine:2-oxoglutarate aminotransferase	rxn00191_c0	2-Oxoglutarate-c0 + L-Alanine-c0 <=> Pyruvate-c0 + L-Glutamate-c0	7440.64	63260.4	-55819.8	10.9299	13 Oxaloglutarate to Pyruvate	10.9299
28	14	L-Alanine:2-oxoglutarate aminotransferase	rxn00191_c0	2-Oxoglutarate-c0 + L-Alanine-c0 <=> Pyruvate-c0 + L-Glutamate-c0	7440.64	63260.4	-55819.8	10.9299	14 Oxaloglutarate to Glutamate	11.4764
29	15	4-Aminobutanoate:2-oxoglutarate aminotransferase	rxn01204_c0	2-Oxoglutarate-c0 + GABA-c0 <=> L-Glutamate-c0 + 4-Oxobutanoate-c0	0	17334	-17334	9.76048	14 Oxaloglutarate to Glutamate	11.4764
30	16	Putrescine Transaminase	rxn00856_c0	2-Oxoglutarate-c0 + Putrescine-c0 --> L-Glutamate-c0 + 4-Aminobutanal-c0	0	23198.4	-23198.4	10.0519	14 Oxaloglutarate to Glutamate	11.4764
31	17	L-Leucine:2-oxoglutarate aminotransferase	rxn00806_c0	2-Oxoglutarate-c0 + L-Leucine-c0 <=> L-Glutamate-c0 + 4MOP-c0	18.855	74.895	-56.04	4.04375	14 Oxaloglutarate to Glutamate	11.4764
32	18	L-Glutamate:ammonia ligase (ADP-forming)	rxn00187_c0	ATP-c0 + NH3-c0 + L-Glutamate-c0 --> ADP-c0 + Phosphate-c0 + L-Glutamine-c0 + H+-c0	0	1953.54	-1953.54	7.57791	15 Glutamate to Glutamine	16.3701
33	19	L-Phenylalanine:2-oxoglutarate aminotransferase	rxn00493_c0	2-Oxoglutarate-c0 + L-Phenylalanine-c0 <=> L-Glutamate-c0 + Phenylpyruvate-c0	0	-58.942	58.942	4.09338	16 Glutamate to Phenylalanine	4.09338
34	20	L-glutamine:D-fructose-6-phosphate isomerase (deaminating)	rxn00555_c0	L-Glutamine-c0 + D-fructose-6-phosphate-c0 <=> L-Glutamate-c0 + D-Glucosamine phosphate-c0	-2.52026e+06	-1.53847e+07	1.28645e+07	16.37	15 Glutamate to Glutamine	16.3701
35	21	L-Isoleucine:2-oxoglutarate aminotransferase	rxn01575_c0	2-Oxoglutarate-c0 + L-Isoleucine-c0 <=> L-Glutamate-c0 + 3MOP-c0	-53.526	-213.231	159.705	5.07957	17 Glutamate to Isoleucine	5.07957
36	22	L-tyrosine:2-oxoglutarate aminotransferase	rxn00527_c0	2-Oxoglutarate-c0 + L-Tyrosine-c0 <=> L-Glutamate-c0 + p-hydroxyphenylpyruvate-c0	0	-7.011	7.011	2.08082	18 Glutamate to Tyrosine	2.08082
37	23	L-Histidinol-phosphate phosphohydrolase	rxn02160_c0	H2O-c0 + L-histidinol-phosphate-c0 --> Phosphate-c0 + L-Histidinol-c0	0	70.803	-70.803	4.27393	19 Glutamate to Histidine	4.74862
38	24	L-Histidinol:NAD+ oxidoreductase	rxn00859_c0	H2O-c0 + 2.0 NAD-c0 + L-Histidinol-c0 --> 2.0 NADH-c0 + 3.0 H+-c0 + L-Histidine-c0	0	43.622	-43.622	3.79823	19 Glutamate to Histidine	4.74862
39	25	ATP:L-glutamate 5-phosphotransferase	rxn00179_c0	ATP-c0 + L-Glutamate-c0 <=> ADP-c0 + L-Glutamyl 5-phosphate-c0	0	30.583	-30.583	3.45262	20 Glutamate to Proline	4.81538
40	26	L-glutamate-5-semialdehyde:NADP+ 5-oxidoreductase (phosphorylating)	rxn02373_c0	NADP-c0 + Phosphate-c0 + L-Glutamate5-semialdehyde-c0 <-- NADPH-c0 + H+-c0 + L-Glutamyl 5-phosphate-c0	0	-30.583	30.583	3.45262	20 Glutamate to Proline	4.81538
41	27	L-glutamate 5-semialdehyde dehydratase	rxn02374_c0	L-Glutamate5-semialdehyde-c0 --> H2O-c0 + H+-c0 + 1-Pyrroline-5-carboxylate-c0	0	30.583	-30.583	3.45262	20 Glutamate to Proline	4.81538
42	28	L-Proline:NADP+ 5-oxidoreductase	rxn00931_c0	NADP-c0 + L-Proline-c0 <-- NADPH-c0 + 2.0 H+-c0 + 1-Pyrroline-5-carboxylate-c0	0	-30.645	30.645	3.45458	20 Glutamate to Proline	4.81538
43	29	ATP:L-aspartate 4-phosphotransferase	rxn00337_c0	ATP-c0 + L-Aspartate-c0 <=> ADP-c0 + 4-Phospho-L-aspartate-c0	10.428	27315.5	-27305.1	10.2149	21 Aspartate to Threonine	11.0179
44	30	L-Homoserine:NAD(P)+ oxidoreductase	rxn01301_c0	NAD-c0 + L-Homoserine-c0 <-- NADH-c0 + H+-c0 + L-Aspartate4-semialdehyde-c0	-4.206	-9866.35	9862.14	9.32673	21 Aspartate to Threonine	11.0179
45	30	L-Homoserine:NAD(P)+ oxidoreductase	rxn01302_c0	NADP-c0 + L-Homoserine-c0 <-- NADPH-c0 + H+-c0 + L-Aspartate4-semialdehyde-c0	0	-1371.22	1371.22	9.32673	21 Aspartate to Threonine	11.0179
46	31	ATP:L-homoserine O-phosphotransferase	rxn01300_c0	ATP-c0 + L-Homoserine-c0 --> ADP-c0 + H+-c0 + O-Phospho-L-homoserine-c0	0	11220.6	-11220.6	9.32559	21 Aspartate to Threonine	11.0179
47	32	O-phospho-L-homoserine phosphate-lyase	rxn01069_c0	H2O-c0 + O-Phospho-L-homoserine-c0 <=> Phosphate-c0 + L-Threonine-c0	0	11194.3	-11194.3	9.32325	21 Aspartate to Threonine	11.0179
48	33	alanine racemase	rxn00283_c0	L-Alanine-c0 <=> D-Alanine-c0	-2.52032e+06	-1.53867e+07	1.28664e+07	16.3701	22 D-Alanine to Pyruvate	17.0621
49	34	L-Serine:pyruvate aminotransferase	rxn00272_c0	L-Alanine-c0 + Glyoxalate-c0 --> Pyruvate-c0 + Glycine-c0	2.51481e+06	1.53514e+07	-1.28366e+07	16.3678	22 D-Alanine to Pyruvate	17.0621
